# Supplementary material for: The fading impact of lockdowns: A data analysis of the effectiveness of Covid-19 travel restrictions during different pandemic phases
Source: PLoS One. 2022 Jun 17;17(6):e0269774. doi: 10.1371/journal.pone.0269774 (PMC9205480; doi:10.1371/journal.pone.0269774)
Supplement: S1 Dataset — The full consolidated dataset used in this study is provided as a comma-separated file and based on original data provided by Our World in Data, Google, and the Blavatnik School of Government, Oxford University. (CSV) [file pone.0269774.s001.csv]

location	continent	date	non_essential_percent_change_from_baseline_rolling	C1_School closing_pct	C2_Workplace closing_pct	C3_Cancel public events_pct	C4_Restrictions on gatherings_pct	C5_Close public transport_pct	C6_Stay at home requirements_pct	C7_Restrictions on internal movement_pct	EconomicSupportIndexForDisplay	new_cases_rolling_per_100k	new_deaths_rolling_per_100k
Afghanistan	Asia	2020-02-24	4.3809523809523805	0.0	0.0	0.0	0.0	0.0	0.0	0.0	0.0	0.0025688225449936
Afghanistan	Asia	2020-02-25	4.3809523809523805	0.0	0.0	0.0	0.0	0.0	0.0	0.0	0.0	0.0012844112724968
Afghanistan	Asia	2020-02-26	4.523809523809524	0.0	0.0	0.0	0.0	0.0	0.0	0.0	0.0	0.0008562741816645
Afghanistan	Asia	2020-02-27	4.571428571428573	0.0	0.0	0.0	0.0	0.0	0.0	0.0	0.0	0.0006422056362484
Afghanistan	Asia	2020-02-28	4.285714285714286	0.0	0.0	0.0	0.0	0.0	0.0	0.0	0.0	0.0005137645089987
Afghanistan	Asia	2020-02-29	4.0	0.0	0.0	0.0	0.0	0.0	0.0	0.0	0.0	0.0004281370908322
Afghanistan	Asia	2020-03-01	4.333333333333333	0.0	0.0	100.0	0.0	0.0	0.0	0.0	0.0	0.0003669746492848
Afghanistan	Asia	2020-03-02	4.428571428571427	0.0	0.0	100.0	0.0	0.0	0.0	0.0	0.0	0.0
Afghanistan	Asia	2020-03-03	4.428571428571427	0.0	0.0	100.0	0.0	0.0	0.0	0.0	0.0	0.0003669746492848
Afghanistan	Asia	2020-03-04	4.285714285714286	0.0	0.0	100.0	0.0	0.0	0.0	0.0	0.0	0.0011009239478544
Afghanistan	Asia	2020-03-05	4.666666666666667	0.0	0.0	100.0	0.0	0.0	0.0	0.0	0.0	0.0011009239478544
Afghanistan	Asia	2020-03-06	5.047619047619048	0.0	0.0	100.0	0.0	0.0	0.0	0.0	0.0	0.0011009239478544
Afghanistan	Asia	2020-03-07	5.142857142857143	0.0	0.0	100.0	0.0	0.0	0.0	0.0	0.0	0.0011009239478544
Afghanistan	Asia	2020-03-08	5.0	0.0	0.0	100.0	0.0	0.0	0.0	0.0	0.0	0.0014678985971392
Afghanistan	Asia	2020-03-09	1.809523809523809	0.0	0.0	100.0	0.0	0.0	0.0	0.0	0.0	0.0022018478957088
Afghanistan	Asia	2020-03-10	1.5238095238095235	0.0	0.0	100.0	0.0	0.0	0.0	0.0	0.0	0.0022018478957088
Afghanistan	Asia	2020-03-11	1.5714285714285714	0.0	0.0	100.0	0.0	0.0	0.0	0.0	0.0	0.0025688225449936
Afghanistan	Asia	2020-03-12	1.0	0.0	0.0	100.0	0.0	0.0	0.0	0.0	0.0	0.0029357971942784
Afghanistan	Asia	2020-03-13	0.8571428571428571	0.0	0.0	100.0	0.0	0.0	0.0	0.0	0.0	0.0033027718435632
Afghanistan	Asia	2020-03-14	1.0	100.0	0.0	100.0	0.0	0.0	0.0	0.0	0.0	0.0040367211421328
Afghanistan	Asia	2020-03-15	0.5714285714285714	100.0	0.0	100.0	0.0	0.0	0.0	0.0	0.0	0.0040367211421328
Afghanistan	Asia	2020-03-16	3.0476190476190474	100.0	0.0	100.0	0.0	0.0	0.0	0.0	0.0	0.0040367211421328
Afghanistan	Asia	2020-03-17	2.380952380952381	100.0	0.0	100.0	0.0	0.0	0.0	0.0	0.0	0.0044036957914176
Afghanistan	Asia	2020-03-18	1.809523809523809	100.0	0.0	100.0	0.0	0.0	0.0	0.0	0.0	0.0047706704407024
Afghanistan	Asia	2020-03-19	1.0476190476190477	100.0	0.0	100.0	0.0	0.0	0.0	0.0	0.0	0.0047706704407024
Afghanistan	Asia	2020-03-20	-1.4761904761904765	100.0	0.0	100.0	0.0	0.0	0.0	0.0	0.0	0.0058715943885568
Afghanistan	Asia	2020-03-21	-6.095238095238094	100.0	0.0	100.0	0.0	0.0	0.0	0.0	0.0	0.005504619739272
Afghanistan	Asia	2020-03-22	-8.095238095238095	100.0	0.0	100.0	0.0	0.0	0.0	0.0	0.0	0.0066055436871264	0.0025688225449936
Afghanistan	Asia	2020-03-23	-9.857142857142854	100.0	0.0	100.0	0.0	0.0	0.0	0.0	0.0	0.0084404169335505	0.0012844112724968
Afghanistan	Asia	2020-03-24	-11.571428571428571	100.0	100.0	100.0	0.0	0.0	0.0	0.0	0.0	0.0084404169335505	0.0008562741816645
Afghanistan	Asia	2020-03-25	-13.666666666666664	100.0	100.0	100.0	0.0	0.0	66.66666666666666	50.0	0.0	0.0190826817628098	0.0012844112724968
Afghanistan	Asia	2020-03-26	-15.571428571428571	100.0	100.0	100.0	0.0	0.0	66.66666666666666	50.0	0.0	0.0201836057106642	0.0015412935269961
Afghanistan	Asia	2020-03-27	-15.428571428571429	100.0	100.0	100.0	0.0	0.0	66.66666666666666	50.0	0.0	0.0227524282556578	0.0012844112724968
Afghanistan	Asia	2020-03-28	-16.0	100.0	100.0	100.0	0.0	100.0	66.66666666666666	50.0	0.0	0.0282570479949299	0.0014678985971392
Afghanistan	Asia	2020-03-29	-19.47619047619048	100.0	100.0	100.0	0.0	100.0	66.66666666666666	50.0	0.0	0.0308258705399236	0.0011009239478544
Afghanistan	Asia	2020-03-30	-23.57142857142857	100.0	100.0	100.0	0.0	100.0	66.66666666666666	50.0	0.0	0.0385323381749045	0.0011009239478544
Afghanistan	Asia	2020-03-31	-27.619047619047624	100.0	100.0	100.0	0.0	100.0	66.66666666666666	50.0	0.0	0.0484406537055942	0.0011009239478544
Afghanistan	Asia	2020-04-01	-30.85714285714285	100.0	100.0	100.0	0.0	100.0	66.66666666666666	50.0	0.0	0.0444039325634613	0.0007339492985696
Afghanistan	Asia	2020-04-02	-33.85714285714286	100.0	100.0	100.0	0.0	100.0	66.66666666666666	50.0	0.0	0.0587159438855687	0.0003669746492848
Afghanistan	Asia	2020-04-03	-35.95238095238096	100.0	100.0	100.0	0.0	100.0	66.66666666666666	50.0	0.0	0.067523335468404	0.001834873246424
Afghanistan	Asia	2020-04-04	-36.9047619047619	100.0	100.0	100.0	0.0	100.0	66.66666666666666	50.0	0.0	0.0708261073119673	0.0022018478957088
Afghanistan	Asia	2020-04-05	-37.57142857142858	100.0	100.0	100.0	100.0	100.0	66.66666666666666	50.0	0.0	0.080734422842657	0.0029357971942784
Afghanistan	Asia	2020-04-06	-37.95238095238096	100.0	100.0	100.0	100.0	100.0	66.66666666666666	50.0	0.0	0.0814683721412266	0.0040367211421328
Afghanistan	Asia	2020-04-07	-38.095238095238095	100.0	100.0	100.0	100.0	100.0	66.66666666666666	50.0	0.0	0.0913766876719163	0.0044036957914176
Afghanistan	Asia	2020-04-08	-39.14285714285714	100.0	100.0	100.0	100.0	100.0	66.66666666666666	50.0	0.0	0.0910097130226315	0.0044036957914176
Afghanistan	Asia	2020-04-09	-40.38095238095238	100.0	100.0	100.0	100.0	100.0	66.66666666666666	50.0	0.0	0.0899087890747771	0.0047706704407024
Afghanistan	Asia	2020-04-10	-41.47619047619048	100.0	100.0	100.0	100.0	100.0	66.66666666666666	50.0	0.0	0.0943124848661948	0.003669746492848
Afghanistan	Asia	2020-04-11	-42.38095238095238	100.0	100.0	100.0	100.0	100.0	66.66666666666666	50.0	0.0	0.09394551021691	0.0029357971942784
Afghanistan	Asia	2020-04-12	-43.285714285714285	100.0	100.0	100.0	100.0	100.0	66.66666666666666	100.0	0.0	0.0990831553068972	0.0025688225449936
Afghanistan	Asia	2020-04-13	-43.90476190476191	100.0	100.0	100.0	100.0	100.0	66.66666666666666	100.0	0.0	0.1093584454868718	0.0025688225449936
Afghanistan	Asia	2020-04-14	-44.66666666666666	100.0	100.0	100.0	100.0	100.0	66.66666666666666	100.0	0.0	0.1067896229418781	0.0025688225449936
Afghanistan	Asia	2020-04-15	-44.38095238095239	100.0	100.0	100.0	100.0	100.0	66.66666666666666	100.0	0.0	0.1247713807568336	0.0047706704407024
Afghanistan	Asia	2020-04-16	-44.190476190476176	100.0	100.0	100.0	100.0	100.0	66.66666666666666	100.0	0.0	0.1306429751453904	0.0047706704407024
Afghanistan	Asia	2020-04-17	-44.190476190476176	100.0	100.0	100.0	100.0	100.0	66.66666666666666	100.0	0.0	0.1376154934818018	0.0044036957914176
Afghanistan	Asia	2020-04-18	-43.95238095238096	100.0	100.0	100.0	100.0	100.0	66.66666666666666	100.0	0.0	0.1387164174296562	0.0044036957914176
Afghanistan	Asia	2020-04-19	-43.66666666666666	100.0	100.0	100.0	100.0	100.0	66.66666666666666	100.0	0.0	0.142753138571789	0.0051376450899872
Afghanistan	Asia	2020-04-20	-43.28571428571429	100.0	100.0	100.0	100.0	100.0	66.66666666666666	100.0	0.0	0.1324778483918145	0.0051376450899872
Afghanistan	Asia	2020-04-21	-42.66666666666666	100.0	100.0	100.0	100.0	100.0	66.66666666666666	100.0	0.0	0.1387164174296562	0.0047706704407024
Afghanistan	Asia	2020-04-22	-42.38095238095238	100.0	100.0	100.0	100.0	100.0	66.66666666666666	100.0	0.0	0.1438540625196434	0.0040367211421328
Afghanistan	Asia	2020-04-23	-41.85714285714285	100.0	100.0	100.0	100.0	100.0	66.66666666666666	100.0	0.0	0.1449549864674978	0.003669746492848
Afghanistan	Asia	2020-04-24	-41.80952380952381	100.0	100.0	100.0	100.0	100.0	66.66666666666666	100.0	0.0	0.1555972512967572	0.0047706704407024
Afghanistan	Asia	2020-04-25	-41.85714285714285	100.0	100.0	100.0	100.0	100.0	66.66666666666666	100.0	0.0	0.1944965641209465	0.0062385690378416
Afghanistan	Asia	2020-04-26	-41.85714285714286	100.0	100.0	100.0	100.0	100.0	66.66666666666666	100.0	0.0	0.1963314373673705	0.0069725183364112
Afghanistan	Asia	2020-04-27	-42.76190476190476	100.0	100.0	100.0	100.0	100.0	66.66666666666666	100.0	0.0	0.2484418375658128	0.0080734422842657
Afghanistan	Asia	2020-04-28	-42.66666666666666	100.0	100.0	100.0	100.0	100.0	66.66666666666666	100.0	0.0	0.2704603165229011	0.0084404169335505
Afghanistan	Asia	2020-04-29	-42.333333333333336	100.0	100.0	100.0	100.0	100.0	66.66666666666666	100.0	0.0	0.280001657404306	0.0077064676349809
Afghanistan	Asia	2020-04-30	-42.47619047619048	100.0	100.0	100.0	100.0	100.0	66.66666666666666	100.0	0.0	0.326974412512761	0.0088073915828353
Afghanistan	Asia	2020-05-01	-42.42857142857143	100.0	100.0	100.0	100.0	100.0	66.66666666666666	100.0	25.0	0.3522956633134125	0.0091743662321201
Afghanistan	Asia	2020-05-02	-42.3809523809524	100.0	100.0	100.0	100.0	100.0	66.66666666666666	100.0	25.0	0.3691764971805136	0.0091743662321201
Afghanistan	Asia	2020-05-03	-42.57142857142857	100.0	100.0	100.0	100.0	100.0	66.66666666666666	100.0	25.0	0.4304612636110761	0.0121101634263985
Afghanistan	Asia	2020-05-04	-41.61904761904762	100.0	100.0	100.0	100.0	100.0	66.66666666666666	100.0	25.0	0.4370668072982024	0.0117431887771137
Afghanistan	Asia	2020-05-05	-41.71428571428572	100.0	100.0	100.0	100.0	100.0	66.66666666666666	100.0	25.0	0.5119296357523027	0.0132110873742529
Afghanistan	Asia	2020-05-06	-41.85714285714285	100.0	100.0	100.0	100.0	100.0	66.66666666666666	100.0	25.0	0.5332141654108213	0.0157799099192466
Afghanistan	Asia	2020-05-07	-41.52380952380953	100.0	100.0	100.0	100.0	100.0	66.66666666666666	100.0	25.0	0.5273425710222645	0.0154129352699618
Afghanistan	Asia	2020-05-08	-40.61904761904762	100.0	100.0	100.0	100.0	100.0	66.66666666666666	100.0	25.0	0.5467922274343591	0.0150459606206769
Afghanistan	Asia	2020-05-09	-39.76190476190476	100.0	100.0	100.0	100.0	100.0	66.66666666666666	100.0	25.0	0.5768841486757131	0.0157799099192466
Afghanistan	Asia	2020-05-10	-38.85714285714285	100.0	100.0	100.0	100.0	100.0	66.66666666666666	100.0	25.0	0.6231229544855985	0.0128441127249681
Afghanistan	Asia	2020-05-11	-38.04761904761904	100.0	100.0	100.0	100.0	100.0	66.66666666666666	100.0	25.0	0.6576185715183701	0.0117431887771137
Afghanistan	Asia	2020-05-12	-37.19047619047621	100.0	100.0	100.0	100.0	100.0	66.66666666666666	100.0	25.0	0.6396368137034146	0.0117431887771137
Afghanistan	Asia	2020-05-13	-36.57142857142857	100.0	100.0	100.0	100.0	100.0	66.66666666666666	100.0	25.0	0.6730315067883319	0.0102752901799745
Afghanistan	Asia	2020-05-14	-35.904761904761905	100.0	100.0	100.0	100.0	100.0	66.66666666666666	100.0	25.0	0.7618393719152546	0.0110092394785441
Afghanistan	Asia	2020-05-15	-34.476190476190474	100.0	100.0	100.0	100.0	100.0	66.66666666666666	100.0	25.0	0.8341333778243613	0.0161468845685314
Afghanistan	Asia	2020-05-16	-33.23809523809524	100.0	100.0	100.0	100.0	100.0	66.66666666666666	100.0	25.0	0.8664271469614241	0.0194496564120946
Afghanistan	Asia	2020-05-17	-32.476190476190474	100.0	100.0	100.0	100.0	100.0	66.66666666666666	100.0	25.0	0.8300966566822284	0.0183487324642402
Afghanistan	Asia	2020-05-18	-31.57142857142857	100.0	100.0	100.0	100.0	100.0	66.66666666666666	100.0	25.0	0.8756015131935441	0.018715707113525
Afghanistan	Asia	2020-07-03	-12.666666666666664	100.0	100.0	100.0	100.0	100.0	66.66666666666666	100.0	0.0	0.6873435181104393	0.0510094762505878
Afghanistan	Asia	2020-07-04	-13.333333333333336	100.0	100.0	100.0	100.0	100.0	66.66666666666666	100.0	0.0	0.7544998789295586	0.0411011607198981
Afghanistan	Asia	2020-07-05	-13.333333333333336	100.0	100.0	100.0	100.0	100.0	66.66666666666666	100.0	0.0	0.7280777041810527	0.050642501601303
Afghanistan	Asia	2020-07-06	-13.083333333333336	100.0	100.0	100.0	100.0	100.0	66.66666666666666	100.0	0.0	0.7163345154039389	0.0587159438855687
Afghanistan	Asia	2020-07-07	-12.733333333333334	100.0	100.0	100.0	100.0	100.0	66.66666666666666	100.0	0.0	0.6851416702147305	0.0623856903784168
Afghanistan	Asia	2020-07-08	-13.0	100.0	100.0	100.0	100.0	100.0	66.66666666666666	100.0	0.0	0.6451414334426868	0.0583489692362839
Afghanistan	Asia	2020-07-09	-12.952380952380956	100.0	100.0	100.0	100.0	100.0	66.66666666666666	100.0	0.0	0.6921141885511418	0.0550461973927207
Afghanistan	Asia	2020-07-10	-12.142857142857144	100.0	100.0	100.0	100.0	100.0	66.66666666666666	100.0	0.0	0.6862425941625849	0.0557801466912903
Afghanistan	Asia	2020-07-11	-11.38095238095238	100.0	100.0	100.0	100.0	100.0	66.66666666666666	100.0	0.0	0.6216550558884593	0.0616517410798472
Afghanistan	Asia	2020-07-12	-10.857142857142856	100.0	100.0	100.0	100.0	100.0	66.66666666666666	100.0	0.0	0.5504619739272072	0.0535782987955815
Afghanistan	Asia	2020-07-13	-10.285714285714285	100.0	100.0	100.0	100.0	100.0	66.66666666666666	100.0	0.0	0.5192691287379987	0.0513764508998726
Afghanistan	Asia	2020-07-14	-9.952380952380947	100.0	100.0	100.0	100.0	100.0	66.66666666666666	100.0	0.0	0.4976176244301953	0.0521104001984422
Afghanistan	Asia	2020-07-15	-9.38095238095238	100.0	100.0	100.0	100.0	100.0	66.66666666666666	100.0	0.0	0.5137645089987267	0.0576150199377143
Afghanistan	Asia	2020-07-16	-8.904761904761905	100.0	100.0	100.0	100.0	100.0	66.66666666666666	100.0	0.0	0.4264245424689432	0.0579819945869991
Afghanistan	Asia	2020-07-17	-8.523809523809524	100.0	100.0	100.0	100.0	100.0	66.66666666666666	100.0	0.0	0.3798187620097729	0.0645875382741256
Afghanistan	Asia	2020-07-18	-8.333333333333334	100.0	100.0	100.0	100.0	100.0	66.66666666666666	100.0	0.0	0.3387176012898748	0.0623856903784168
Afghanistan	Asia	2020-07-19	-7.904761904761906	100.0	100.0	100.0	100.0	100.0	66.66666666666666	100.0	0.0	0.3713783450762224	0.0627526650277016
Afghanistan	Asia	2020-07-20	-7.666666666666668	100.0	100.0	100.0	100.0	100.0	66.66666666666666	100.0	0.0	0.3295432350577546	0.0532113241462966
Afghanistan	Asia	2020-07-21	-7.619047619047617	100.0	100.0	100.0	100.0	100.0	66.66666666666666	100.0	0.0	0.3211028181242041	0.0455048565113157
Afghanistan	Asia	2020-07-22	-7.571428571428572	100.0	100.0	100.0	100.0	100.0	66.66666666666666	100.0	0.0	0.2689924179257619	0.0352295663313412
Afghanistan	Asia	2020-07-23	-7.476190476190474	100.0	100.0	100.0	100.0	100.0	66.66666666666666	100.0	0.0	0.3148642490863625	0.0352295663313412
Afghanistan	Asia	2020-07-24	-7.3809523809523805	100.0	100.0	100.0	100.0	100.0	66.66666666666666	100.0	0.0	0.2785337588071668	0.0286240226442147
Afghanistan	Asia	2020-07-25	-7.476190476190478	100.0	100.0	100.0	100.0	100.0	66.66666666666666	100.0	0.0	0.2741300630157491	0.0304588958906388
Afghanistan	Asia	2020-07-26	-7.571428571428572	100.0	100.0	100.0	100.0	100.0	66.66666666666666	100.0	0.0	0.2546804066036545	0.0286240226442147
Afghanistan	Asia	2020-07-27	-7.761904761904763	100.0	100.0	100.0	100.0	100.0	66.66666666666666	100.0	0.0	0.2789007334564516	0.0315598198384932
Afghanistan	Asia	2020-07-28	-7.428571428571428	100.0	100.0	100.0	100.0	100.0	66.66666666666666	100.0	0.0	0.276331910911458	0.0308258705399236
Afghanistan	Asia	2020-07-29	-6.904761904761906	100.0	100.0	100.0	100.0	100.0	66.66666666666666	100.0	0.0	0.2737630883664643	0.0297249465920691
Afghanistan	Asia	2020-07-30	-8.19047619047619	100.0	100.0	100.0	100.0	100.0	66.66666666666666	100.0	0.0	0.2253224346608701	0.0256882254499363
Afghanistan	Asia	2020-07-31	-11.285714285714285	100.0	100.0	100.0	100.0	100.0	66.66666666666666	100.0	0.0	0.2521115840586608	0.0209175550092338
Afghanistan	Asia	2020-08-01	-16.38095238095238	100.0	100.0	100.0	100.0	100.0	66.66666666666666	100.0	0.0	0.2473409136179584	0.0132110873742529
Afghanistan	Asia	2020-08-02	-21.428571428571427	100.0	100.0	100.0	100.0	100.0	66.66666666666666	100.0	0.0	0.2033039557037818	0.0091743662321201
Afghanistan	Asia	2020-08-03	-24.0	100.0	100.0	100.0	100.0	100.0	66.66666666666666	100.0	0.0	0.1776157302538455	0.0069725183364112
Afghanistan	Asia	2020-08-04	-25.33333333333333	100.0	66.66666666666666	100.0	100.0	100.0	66.66666666666666	100.0	0.0	0.152294479453194	0.0066055436871264
Afghanistan	Asia	2020-08-05	-26.28571428571429	66.66666666666666	66.66666666666666	100.0	100.0	100.0	66.66666666666666	100.0	0.0	0.1310099497946753	0.0084404169335505
Afghanistan	Asia	2020-08-06	-25.380952380952376	66.66666666666666	66.66666666666666	100.0	100.0	100.0	66.66666666666666	100.0	0.0	0.1453219611167827	0.0066055436871264
Afghanistan	Asia	2020-08-07	-22.66666666666667	66.66666666666666	66.66666666666666	100.0	100.0	100.0	66.66666666666666	100.0	0.0	0.1251383554061184	0.0095413408814049
Afghanistan	Asia	2020-08-08	-19.047619047619047	66.66666666666666	66.66666666666666	100.0	100.0	100.0	66.66666666666666	100.0	0.0	0.1269732286525424	0.0110092394785441
Afghanistan	Asia	2020-08-09	-15.190476190476188	66.66666666666666	66.66666666666666	100.0	100.0	100.0	66.66666666666666	100.0	0.0	0.1401843160267954	0.0128441127249681
Afghanistan	Asia	2020-08-10	-11.571428571428571	66.66666666666666	66.66666666666666	100.0	100.0	100.0	66.66666666666666	100.0	0.0	0.1526614541024787	0.0143120113221073
Afghanistan	Asia	2020-08-11	-9.666666666666666	66.66666666666666	66.66666666666666	100.0	100.0	100.0	66.66666666666666	100.0	0.0	0.1787166542016999	0.020550580359949
Afghanistan	Asia	2020-08-12	-8.095238095238095	66.66666666666666	66.66666666666666	100.0	100.0	100.0	66.66666666666666	100.0	0.0	0.1893589190309592	0.0220184789570882
Afghanistan	Asia	2020-08-13	-6.857142857142858	66.66666666666666	66.66666666666666	100.0	100.0	100.0	66.66666666666666	100.0	0.0	0.1812854767466935	0.0234863775542275
Afghanistan	Asia	2020-08-14	-6.0	66.66666666666666	66.66666666666666	100.0	100.0	100.0	66.66666666666666	100.0	0.0	0.1801845527988392	0.0220184789570882
Afghanistan	Asia	2020-08-15	-3.285714285714286	66.66666666666666	66.66666666666666	0.0	100.0	100.0	66.66666666666666	100.0	0.0	0.1820194260452632	0.020550580359949
Afghanistan	Asia	2020-08-16	-1.0476190476190477	66.66666666666666	66.66666666666666	0.0	100.0	100.0	66.66666666666666	100.0	0.0	0.186056147187396	0.0201836057106642
Afghanistan	Asia	2020-08-17	-0.9365079365079366	66.66666666666666	66.66666666666666	0.0	100.0	100.0	66.66666666666666	100.0	0.0	0.1886249697323896	0.0179817578149554
Afghanistan	Asia	2020-08-18	-3.0380952380952384	66.66666666666666	66.66666666666666	0.0	0.0	100.0	66.66666666666666	50.0	0.0	0.1651385921781621	0.0132110873742529
Afghanistan	Asia	2020-08-19	-3.119047619047618	66.66666666666666	66.66666666666666	0.0	0.0	100.0	66.66666666666666	50.0	0.0	0.1519275048039091	0.0102752901799745
Afghanistan	Asia	2020-08-20	-2.6984126984126986	66.66666666666666	66.66666666666666	0.0	0.0	100.0	66.66666666666666	50.0	0.0	0.157799099192466	0.0077064676349809
Afghanistan	Asia	2020-08-21	-2.3492063492063493	66.66666666666666	66.66666666666666	0.0	0.0	100.0	66.66666666666666	50.0	0.0	0.1423861639225042	0.0058715943885568
Afghanistan	Asia	2020-08-22	-2.1507936507936507	66.66666666666666	66.66666666666666	0.0	0.0	100.0	66.66666666666666	50.0	0.0	0.1475238090124915	0.005504619739272
Afghanistan	Asia	2020-08-23	-5.94047619047619	66.66666666666666	66.66666666666666	0.0	0.0	100.0	66.66666666666666	50.0	0.0	0.1467898597139219	0.0044036957914176
Afghanistan	Asia	2020-08-24	-6.1309523809523805	66.66666666666666	66.66666666666666	0.0	0.0	100.0	66.66666666666666	50.0	0.0	0.1387164174296562	0.0044036957914176
Afghanistan	Asia	2020-08-25	-2.3214285714285707	66.66666666666666	66.66666666666666	0.0	0.0	100.0	66.66666666666666	50.0	0.0	0.1288081018989665	0.0058715943885568
Afghanistan	Asia	2020-08-26	-2.273809523809524	66.66666666666666	0.0	0.0	0.0	0.0	0.0	0.0	0.0	0.1295420511975361	0.0066055436871264
Afghanistan	Asia	2020-08-27	-2.5595238095238093	66.66666666666666	0.0	0.0	0.0	0.0	0.0	0.0	0.0	0.0979822313590428	0.0058715943885568
Afghanistan	Asia	2020-08-28	-2.488095238095238	66.66666666666666	0.0	0.0	0.0	0.0	0.0	0.0	0.0	0.0899087890747771	0.0062385690378416
Afghanistan	Asia	2020-08-29	-4.547619047619048	66.66666666666666	0.0	0.0	0.0	0.0	0.0	0.0	0.0	0.0693582087148281	0.0062385690378416
Afghanistan	Asia	2020-08-30	-10.642857142857142	66.66666666666666	0.0	0.0	0.0	0.0	0.0	0.0	0.0	0.0605508171319927	0.005504619739272
Afghanistan	Asia	2020-08-31	-10.357142857142858	66.66666666666666	0.0	0.0	0.0	0.0	0.0	0.0	0.0	0.0418351100184677	0.0047706704407024
Afghanistan	Asia	2020-09-01	-9.976190476190476	66.66666666666666	0.0	0.0	0.0	0.0	0.0	0.0	0.0	0.0484406537055942	0.0033027718435632
Afghanistan	Asia	2020-09-02	-9.904761904761903	66.66666666666666	0.0	0.0	0.0	0.0	0.0	0.0	0.0	0.0513764508998726	0.0029357971942784
Afghanistan	Asia	2020-09-03	-9.75	66.66666666666666	0.0	0.0	0.0	0.0	0.0	0.0	0.0	0.062018715729132	0.0029357971942784
Afghanistan	Asia	2020-09-04	-9.892857142857142	66.66666666666666	0.0	0.0	0.0	0.0	0.0	0.0	0.0	0.063853588975556	0.0025688225449936
Afghanistan	Asia	2020-09-05	-8.011904761904761	66.66666666666666	0.0	0.0	0.0	0.0	0.0	0.0	0.0	0.0700921580133977	0.0025688225449936
Afghanistan	Asia	2020-09-06	-2.107142857142857	66.66666666666666	0.0	0.0	0.0	0.0	0.0	0.0	0.0	0.0891748397762075	0.003669746492848
Afghanistan	Asia	2020-09-07	-2.1785714285714284	66.66666666666666	0.0	0.0	0.0	0.0	0.0	0.0	0.0	0.1229365075104095	0.0047706704407024
Afghanistan	Asia	2020-09-08	-6.86904761904762	66.66666666666666	0.0	0.0	0.0	0.0	0.0	0.0	0.0	0.1200007103161311	0.0044036957914176
Afghanistan	Asia	2020-09-09	-6.976190476190476	66.66666666666666	0.0	0.0	0.0	0.0	0.0	0.0	0.0	0.1104593694347262	0.0040367211421328
Afghanistan	Asia	2020-09-10	-6.988095238095237	66.66666666666666	0.0	0.0	0.0	0.0	0.0	0.0	0.0	0.1042208003968845	0.0040367211421328
Afghanistan	Asia	2020-09-11	9.333333333333334	66.66666666666666	0.0	0.0	0.0	0.0	0.0	0.0	0.0	0.110826344084011	0.0040367211421328
Afghanistan	Asia	2020-09-12	6.880952380952383	66.66666666666666	0.0	0.0	0.0	0.0	0.0	0.0	0.0	0.1163309638232831	0.0040367211421328
Afghanistan	Asia	2020-09-13	7.285714285714286	66.66666666666666	0.0	0.0	0.0	0.0	0.0	0.0	0.0	0.1166979384725679	0.0029357971942784
Afghanistan	Asia	2020-09-14	7.726190476190478	66.66666666666666	0.0	0.0	0.0	0.0	0.0	0.0	0.0	0.1020189525011757	0.0040367211421328
Afghanistan	Asia	2020-09-15	10.819047619047618	66.66666666666666	0.0	0.0	0.0	0.0	0.0	0.0	0.0	0.1082575215390174	0.0033027718435632
Afghanistan	Asia	2020-09-16	10.904761904761903	66.66666666666666	0.0	0.0	0.0	0.0	0.0	0.0	0.0	0.1141291159275742	0.0062385690378416
Afghanistan	Asia	2020-09-17	10.76190476190476	66.66666666666666	0.0	0.0	0.0	0.0	0.0	0.0	0.0	0.1100923947854414	0.0062385690378416
Afghanistan	Asia	2020-09-18	10.76190476190476	66.66666666666666	0.0	0.0	0.0	0.0	0.0	0.0	0.0	0.1067896229418781	0.0066055436871264
Afghanistan	Asia	2020-09-19	11.285714285714285	66.66666666666666	0.0	0.0	0.0	0.0	0.0	0.0	0.0	0.1020189525011757	0.0066055436871264
Afghanistan	Asia	2020-09-20	11.904761904761903	66.66666666666666	0.0	0.0	0.0	0.0	0.0	0.0	0.0	0.1203676849654159	0.0080734422842657
Afghanistan	Asia	2020-09-21	12.142857142857144	66.66666666666666	0.0	0.0	0.0	0.0	0.0	0.0	0.0	0.110826344084011	0.0069725183364112
Afghanistan	Asia	2020-09-22	12.047619047619053	66.66666666666666	66.66666666666666	0.0	0.0	0.0	0.0	0.0	0.0	0.1031198764490301	0.0069725183364112
Afghanistan	Asia	2020-09-23	11.761904761904766	66.66666666666666	66.66666666666666	0.0	0.0	0.0	0.0	0.0	0.0	0.1064226482925934	0.003669746492848
Afghanistan	Asia	2020-09-24	11.476190476190474	66.66666666666666	66.66666666666666	0.0	0.0	0.0	0.0	0.0	0.0	0.1093584454868718	0.005504619739272
Afghanistan	Asia	2020-09-25	11.047619047619053	66.66666666666666	66.66666666666666	0.0	0.0	0.0	0.0	0.0	0.0	0.1060556736433085	0.0051376450899872
Afghanistan	Asia	2020-09-26	10.76190476190476	66.66666666666666	66.66666666666666	0.0	0.0	0.0	0.0	0.0	0.0	0.1001840792547517	0.0058715943885568
Afghanistan	Asia	2020-09-27	10.761904761904765	66.66666666666666	66.66666666666666	0.0	0.0	0.0	0.0	0.0	0.0	0.0671563608191192	0.0044036957914176
Afghanistan	Asia	2020-09-28	10.476190476190476	66.66666666666666	66.66666666666666	0.0	0.0	0.0	0.0	0.0	0.0	0.0605508171319927	0.0044036957914176
Afghanistan	Asia	2020-09-29	10.142857142857146	66.66666666666666	66.66666666666666	0.0	0.0	0.0	0.0	0.0	0.0	0.0579819945869991	0.0047706704407024
Afghanistan	Asia	2020-09-30	9.80952380952381	66.66666666666666	66.66666666666666	0.0	0.0	0.0	0.0	0.0	0.0	0.0451378818620309	0.0044036957914176
Afghanistan	Asia	2020-10-01	9.476190476190476	66.66666666666666	66.66666666666666	0.0	0.0	0.0	0.0	0.0	0.0	0.0422020846677525	0.0025688225449936
Afghanistan	Asia	2020-10-02	9.190476190476192	66.66666666666666	66.66666666666666	0.0	0.0	0.0	0.0	0.0	0.0	0.0381653635256196	0.0025688225449936
Afghanistan	Asia	2020-10-03	8.714285714285714	33.33333333333333	66.66666666666666	0.0	0.0	0.0	0.0	0.0	0.0	0.0385323381749045	0.0033027718435632
Afghanistan	Asia	2020-10-04	8.19047619047619	33.33333333333333	66.66666666666666	0.0	0.0	0.0	0.0	0.0	0.0	0.0418351100184677	0.0033027718435632
Afghanistan	Asia	2020-10-05	7.761904761904763	33.33333333333333	66.66666666666666	0.0	0.0	0.0	0.0	0.0	0.0	0.0671563608191192	0.003669746492848
Afghanistan	Asia	2020-10-06	7.523809523809522	33.33333333333333	66.66666666666666	0.0	0.0	0.0	0.0	0.0	0.0	0.0851381186340747	0.0033027718435632
Afghanistan	Asia	2020-10-07	7.6190476190476195	33.33333333333333	66.66666666666666	0.0	0.0	0.0	0.0	0.0	0.0	0.1027529017997453	0.0040367211421328
Afghanistan	Asia	2020-10-08	8.238095238095239	33.33333333333333	66.66666666666666	0.0	0.0	0.0	0.0	0.0	0.0	0.1214686089132703	0.0044036957914176
Afghanistan	Asia	2020-10-09	8.476190476190476	33.33333333333333	66.66666666666666	0.0	0.0	0.0	0.0	0.0	0.0	0.1478907836617763	0.0051376450899872
Afghanistan	Asia	2020-10-10	8.666666666666666	33.33333333333333	66.66666666666666	0.0	0.0	0.0	0.0	0.0	0.0	0.1489917076096307	0.0040367211421328
Afghanistan	Asia	2020-10-11	9.14285714285714	33.33333333333333	66.66666666666666	0.0	0.0	0.0	0.0	0.0	0.0	0.1680743893724405	0.005504619739272
Afghanistan	Asia	2020-10-12	9.857142857142858	33.33333333333333	66.66666666666666	0.0	0.0	0.0	0.0	0.0	0.0	0.1644046428795925	0.0047706704407024
Afghanistan	Asia	2020-10-13	10.333333333333334	33.33333333333333	66.66666666666666	0.0	0.0	0.0	0.0	0.0	0.0	0.1622027949838837	0.0047706704407024
Afghanistan	Asia	2020-10-14	10.809523809523808	33.33333333333333	66.66666666666666	0.0	0.0	0.0	0.0	0.0	0.0	0.1636706935810229	0.0044036957914176
Afghanistan	Asia	2020-10-15	11.0	33.33333333333333	66.66666666666666	0.0	0.0	0.0	0.0	0.0	0.0	0.1504596062067699	0.0040367211421328
Afghanistan	Asia	2020-10-16	11.38095238095238	33.33333333333333	66.66666666666666	0.0	0.0	0.0	0.0	0.0	0.0	0.1449549864674978	0.0047706704407024
Afghanistan	Asia	2020-10-17	11.523809523809526	33.33333333333333	66.66666666666666	0.0	0.0	0.0	0.0	0.0	0.0	0.1607348963867444	0.005504619739272
Afghanistan	Asia	2020-10-18	11.333333333333336	33.33333333333333	66.66666666666666	0.0	0.0	0.0	0.0	0.0	0.0	0.1471568343632067	0.005504619739272
Afghanistan	Asia	2020-10-19	11.047619047619047	33.33333333333333	66.66666666666666	0.0	0.0	0.0	0.0	0.0	0.0	0.1530284287517636	0.0066055436871264
Afghanistan	Asia	2020-10-20	10.666666666666666	33.33333333333333	66.66666666666666	0.0	0.0	0.0	0.0	0.0	0.0	0.1618358203345989	0.0069725183364112
Afghanistan	Asia	2020-10-21	10.285714285714286	33.33333333333333	66.66666666666666	0.0	0.0	0.0	0.0	0.0	0.0	0.1893589190309592	0.007339492985696
Afghanistan	Asia	2020-10-22	10.428571428571429	33.33333333333333	66.66666666666666	0.0	0.0	0.0	0.0	0.0	0.0	0.2201847895708829	0.0088073915828353
Afghanistan	Asia	2020-10-23	10.523809523809524	33.33333333333333	66.66666666666666	0.0	0.0	0.0	0.0	0.0	0.0	0.219817814921598	0.0080734422842657
Afghanistan	Asia	2020-10-24	10.76190476190476	33.33333333333333	66.66666666666666	0.0	0.0	0.0	0.0	0.0	0.0	0.2300931051015726	0.0084404169335505
Afghanistan	Asia	2020-10-25	11.23809523809524	33.33333333333333	66.66666666666666	0.0	0.0	0.0	0.0	0.0	0.0	0.2322949529972814	0.0080734422842657
Afghanistan	Asia	2020-10-26	11.61904761904762	33.33333333333333	66.66666666666666	0.0	0.0	0.0	0.0	0.0	0.0	0.2385335220351231	0.0077064676349809
Afghanistan	Asia	2020-10-27	12.238095238095234	33.33333333333333	0.0	0.0	0.0	0.0	0.0	0.0	0.0	0.2433041924758255	0.0088073915828353
Afghanistan	Asia	2020-10-28	12.809523809523812	33.33333333333333	0.0	0.0	0.0	0.0	0.0	0.0	0.0	0.233028902295851	0.0102752901799745
Afghanistan	Asia	2020-10-29	8.571428571428571	33.33333333333333	0.0	0.0	0.0	0.0	0.0	0.0	0.0	0.2355977248408446	0.0099083155306897
Afghanistan	Asia	2020-10-30	8.19047619047619	33.33333333333333	0.0	0.0	0.0	0.0	0.0	0.0	0.0	0.2374325980872686	0.0095413408814049
Afghanistan	Asia	2020-10-31	7.857142857142858	33.33333333333333	0.0	0.0	0.0	0.0	0.0	0.0	0.0	0.2411023445801168	0.0091743662321201
Afghanistan	Asia	2020-11-01	7.476190476190474	33.33333333333333	0.0	0.0	0.0	0.0	0.0	0.0	0.0	0.2451390657222496	0.0080734422842657
Afghanistan	Asia	2020-11-02	7.523809523809522	33.33333333333333	0.0	0.0	0.0	0.0	0.0	0.0	0.0	0.2554143559022241	0.0088073915828353
Afghanistan	Asia	2020-11-03	6.952380952380952	33.33333333333333	0.0	0.0	0.0	0.0	0.0	0.0	0.0	0.2554143559022241	0.0080734422842657
Afghanistan	Asia	2020-11-04	6.523809523809522	33.33333333333333	0.0	0.0	0.0	0.0	0.0	0.0	0.0	0.2455060403715344	0.007339492985696
Afghanistan	Asia	2020-11-05	10.095238095238091	33.33333333333333	0.0	0.0	0.0	0.0	0.0	0.0	0.0	0.2447720910729648	0.0084404169335505
Afghanistan	Asia	2020-11-06	9.142857142857142	33.33333333333333	0.0	0.0	0.0	0.0	0.0	0.0	0.0	0.2352307501915598	0.0080734422842657
Afghanistan	Asia	2020-11-07	8.761904761904763	33.33333333333333	0.0	0.0	0.0	0.0	0.0	0.0	0.0	0.2231205867651612	0.0077064676349809
Afghanistan	Asia	2020-11-08	8.428571428571429	33.33333333333333	0.0	0.0	0.0	0.0	0.0	0.0	0.0	0.2414693192294015	0.0099083155306897
Afghanistan	Asia	2020-11-09	7.571428571428572	33.33333333333333	0.0	0.0	0.0	0.0	0.0	0.0	0.0	0.2436711671251104	0.0121101634263985
Afghanistan	Asia	2020-11-10	7.428571428571428	33.33333333333333	0.0	0.0	0.0	0.0	0.0	0.0	0.0	0.2697263672243314	0.0121101634263985
Afghanistan	Asia	2020-11-11	7.095238095238098	33.33333333333333	0.0	0.0	0.0	0.0	0.0	0.0	0.0	0.2917448461814197	0.0121101634263985
Afghanistan	Asia	2020-11-12	7.142857142857142	33.33333333333333	0.0	0.0	0.0	0.0	0.0	0.0	0.0	0.3155981983849321	0.0135780620235377
Afghanistan	Asia	2020-11-13	7.7142857142857135	33.33333333333333	0.0	0.0	0.0	0.0	0.0	0.0	0.0	0.364772801389096	0.0150459606206769
Afghanistan	Asia	2020-11-14	7.2857142857142865	33.33333333333333	0.0	0.0	0.0	0.0	0.0	0.0	0.0	0.3677085985833744	0.0179817578149554
Afghanistan	Asia	2020-11-15	7.047619047619048	33.33333333333333	0.0	0.0	0.0	0.0	0.0	0.0	0.0	0.3966995958768739	0.0201836057106642
Afghanistan	Asia	2020-11-16	7.666666666666668	33.33333333333333	0.0	0.0	0.0	0.0	0.0	0.0	0.0	0.4297273143125064	0.0212845296585186
Afghanistan	Asia	2020-11-17	8.238095238095237	33.33333333333333	0.0	0.0	0.0	0.0	0.0	0.0	0.0	0.4469751228288922	0.022385453606373
Afghanistan	Asia	2020-11-18	8.619047619047619	33.33333333333333	0.0	0.0	0.0	0.0	0.0	0.0	0.0	0.4825716638095183	0.0234863775542275
Afghanistan	Asia	2020-11-19	6.3809523809523805	33.33333333333333	0.0	0.0	0.0	0.0	0.0	0.0	0.0	0.5071589653116001	0.0216515043078034
Afghanistan	Asia	2020-11-20	6.095238095238097	33.33333333333333	0.0	0.0	0.0	0.0	0.0	0.0	0.0	0.5115626611030178	0.0249542761513667
Afghanistan	Asia	2020-11-21	6.61904761904762	33.33333333333333	0.0	0.0	0.0	0.0	0.0	0.0	0.0	0.5387187851500934	0.0256882254499363
Afghanistan	Asia	2020-11-22	7.2857142857142865	33.33333333333333	0.0	0.0	0.0	0.0	0.0	0.0	0.0	0.5379848358515238	0.0256882254499363
Afghanistan	Asia	2020-11-23	6.7142857142857135	33.33333333333333	0.0	0.0	0.0	0.0	0.0	0.0	0.0	0.5578014669129032	0.0245873015020819
Afghanistan	Asia	2020-11-24	6.238095238095237	33.33333333333333	0.0	0.0	0.0	0.0	0.0	0.0	0.0	0.5478931513822135	0.0271561240470755
Afghanistan	Asia	2020-11-25	6.476190476190474	33.33333333333333	0.0	0.0	0.0	0.0	0.0	0.0	0.0	0.535782987955815	0.0293579719427843
Afghanistan	Asia	2020-11-26	9.38095238095238	33.33333333333333	0.0	0.0	0.0	0.0	0.0	0.0	0.0	0.5222049259322772	0.0308258705399236
Afghanistan	Asia	2020-11-27	10.047619047619047	33.33333333333333	0.0	0.0	0.0	0.0	0.0	0.0	0.0	0.4990855230273344	0.0271561240470755
Afghanistan	Asia	2020-11-28	10.523809523809524	33.33333333333333	0.0	0.0	0.0	0.0	0.0	0.0	0.0	0.4921130046909232	0.0271561240470755
Afghanistan	Asia	2020-11-29	10.666666666666666	33.33333333333333	0.0	0.0	0.0	0.0	0.0	0.0	0.0	0.5174342554915746	0.0308258705399236
Afghanistan	Asia	2020-11-30	11.095238095238097	33.33333333333333	0.0	0.0	0.0	0.0	0.0	0.0	0.0	0.4719293989802589	0.0341286423834868
Afghanistan	Asia	2020-12-01	11.428571428571429	33.33333333333333	0.0	0.0	0.0	0.0	0.0	0.0	0.0	0.4924799793402079	0.0392662874734741
Afghanistan	Asia	2020-12-02	11.285714285714285	33.33333333333333	0.0	0.0	0.0	0.0	0.0	0.0	0.0	0.4895441821459296	0.0414681353691829
Afghanistan	Asia	2020-12-03	11.142857142857142	33.33333333333333	0.0	0.0	0.0	0.0	0.0	0.0	0.0	0.4539476411653035	0.0400002367720437
Afghanistan	Asia	2020-12-04	11.523809523809526	33.33333333333333	0.0	0.0	0.0	0.0	0.0	0.0	0.0	0.4088097593032725	0.0388993128241893
Afghanistan	Asia	2020-12-05	11.76190476190476	33.33333333333333	0.0	0.0	0.0	0.0	0.0	0.0	0.0	0.4506448693217402	0.0411011607198981
Afghanistan	Asia	2020-12-06	11.857142857142856	33.33333333333333	0.0	0.0	0.0	0.0	0.0	0.0	0.0	0.4366998326489177	0.0366974649284804
Afghanistan	Asia	2020-12-07	11.714285714285715	33.33333333333333	0.0	0.0	0.0	0.0	0.0	0.0	0.0	0.4557825144117274	0.0385323381749045
Afghanistan	Asia	2020-12-08	11.761904761904766	33.33333333333333	0.0	0.0	0.0	0.0	0.0	0.0	0.0	0.4403695791417657	0.0308258705399236
Afghanistan	Asia	2020-12-09	11.809523809523812	33.33333333333333	0.0	0.0	0.0	0.0	0.0	0.0	0.0	0.4157822776396838	0.0286240226442147
Afghanistan	Asia	2020-12-10	11.714285714285715	33.33333333333333	0.0	0.0	0.0	0.0	0.0	0.0	0.0	0.4462411735303225	0.0326607437863476
Afghanistan	Asia	2020-12-11	11.523809523809526	33.33333333333333	0.0	0.0	0.0	0.0	0.0	0.0	0.0	0.4693605764352654	0.0363304902791956
Afghanistan	Asia	2020-12-12	11.666666666666664	33.33333333333333	0.0	0.0	0.0	0.0	0.0	0.0	0.0	0.4245896692225191	0.033761667734202
Afghanistan	Asia	2020-12-13	11.809523809523812	33.33333333333333	0.0	0.0	0.0	0.0	0.0	0.0	0.0	0.4480760467767465	0.0333946930849172
Afghanistan	Asia	2020-12-14	12.238095238095234	33.33333333333333	0.0	0.0	0.0	0.0	0.0	0.0	0.0	0.4411035284403353	0.0253212508006515
Afghanistan	Asia	2020-12-15	12.38095238095238	33.33333333333333	0.0	0.0	0.0	0.0	0.0	0.0	0.0	0.4535806665160188	0.0326607437863476
Afghanistan	Asia	2020-12-16	12.23809523809524	33.33333333333333	0.0	0.0	0.0	0.0	0.0	0.0	0.0	0.4807367905630942	0.033761667734202
Afghanistan	Asia	2020-12-17	11.76190476190476	33.33333333333333	0.0	0.0	0.0	0.0	0.0	0.0	0.0	0.4862414103023663	0.0330277184356324
Afghanistan	Asia	2020-12-18	11.476190476190474	33.33333333333333	0.0	0.0	0.0	0.0	0.0	0.0	0.0	0.5522968471736311	0.0311928451892084
Afghanistan	Asia	2020-12-19	11.428571428571429	33.33333333333333	0.0	0.0	0.0	0.0	0.0	0.0	0.0	0.5328471907615365	0.0333946930849172
Afghanistan	Asia	2020-12-20	11.571428571428571	33.33333333333333	0.0	0.0	0.0	0.0	0.0	0.0	0.0	0.4733972975773981	0.03743141422705
Afghanistan	Asia	2020-12-21	11.523809523809526	33.33333333333333	0.0	0.0	0.0	0.0	0.0	0.0	0.0	0.4752321708238222	0.0414681353691829
Afghanistan	Asia	2020-12-22	11.476190476190474	33.33333333333333	0.0	0.0	0.0	0.0	0.0	0.0	0.0	0.4543146158145883	0.0370644395777652
Afghanistan	Asia	2020-12-23	11.666666666666664	33.33333333333333	0.0	0.0	0.0	0.0	0.0	0.0	0.0	0.4667917538902717	0.0388993128241893
Afghanistan	Asia	2020-12-24	12.142857142857144	33.33333333333333	0.0	0.0	0.0	0.0	0.0	0.0	0.0	0.4686266271366956	0.0370644395777652
Afghanistan	Asia	2020-12-25	12.333333333333336	33.33333333333333	0.0	0.0	0.0	0.0	0.0	0.0	0.0	0.4363328579996329	0.0400002367720437
Afghanistan	Asia	2020-12-26	12.23809523809524	33.33333333333333	0.0	0.0	0.0	0.0	0.0	0.0	0.0	0.4422044523881897	0.03743141422705
Afghanistan	Asia	2020-12-27	11.428571428571429	33.33333333333333	0.0	0.0	0.0	0.0	0.0	0.0	0.0	0.4484430214260315	0.0341286423834868
Afghanistan	Asia	2020-12-28	11.428571428571429	33.33333333333333	0.0	0.0	0.0	0.0	0.0	0.0	0.0	0.4649568806438476	0.033761667734202
Afghanistan	Asia	2020-12-29	11.095238095238097	33.33333333333333	0.0	0.0	0.0	0.0	0.0	0.0	0.0	0.4256905931703736	0.0304588958906388
Afghanistan	Asia	2020-12-30	10.523809523809524	33.33333333333333	0.0	0.0	0.0	0.0	0.0	0.0	0.0	0.3566993591048302	0.0234863775542275
Afghanistan	Asia	2020-12-31	10.0	33.33333333333333	0.0	0.0	0.0	0.0	0.0	0.0	0.0	0.3196349195270649	0.0238533522035123
Afghanistan	Asia	2021-01-01	9.238095238095235	33.33333333333333	0.0	0.0	0.0	0.0	0.0	0.0	0.0	0.2627538488879202	0.0190826817628098
Afghanistan	Asia	2021-01-02	9.142857142857142	33.33333333333333	0.0	0.0	0.0	0.0	0.0	0.0	0.0	0.234863775542275	0.0154129352699618
Afghanistan	Asia	2021-01-03	9.761904761904765	33.33333333333333	0.0	0.0	0.0	0.0	0.0	0.0	0.0	0.1787166542016999	0.0113762141278289
Afghanistan	Asia	2021-01-04	9.952380952380953	33.33333333333333	0.0	0.0	0.0	0.0	0.0	0.0	0.0	0.6352331179119971	0.0231194029049426
Afghanistan	Asia	2021-01-05	10.047619047619047	33.33333333333333	0.0	0.0	0.0	0.0	0.0	0.0	0.0	0.6440405094948324	0.0238533522035123
Afghanistan	Asia	2021-01-06	9.571428571428571	33.33333333333333	0.0	0.0	0.0	0.0	0.0	0.0	0.0	0.623856903784168	0.0231194029049426
Afghanistan	Asia	2021-01-07	9.571428571428571	33.33333333333333	0.0	0.0	0.0	0.0	0.0	0.0	0.0	0.6168843854477567	0.0227524282556578
Afghanistan	Asia	2021-01-08	9.666666666666666	33.33333333333333	0.0	0.0	0.0	0.0	0.0	0.0	0.0	0.6627562166083574	0.0242203268527971
Afghanistan	Asia	2021-01-09	9.428571428571429	33.33333333333333	0.0	0.0	0.0	0.0	0.0	0.0	0.0	0.6877104927597242	0.0267891493977907
Afghanistan	Asia	2021-01-10	9.095238095238097	33.33333333333333	0.0	0.0	0.0	0.0	0.0	0.0	0.0	0.7203712365460718	0.0315598198384932
Afghanistan	Asia	2021-01-11	9.095238095238097	33.33333333333333	0.0	0.0	0.0	0.0	0.0	0.0	0.0	0.1933956401730921	0.018715707113525
Afghanistan	Asia	2021-01-12	9.095238095238097	33.33333333333333	0.0	0.0	0.0	0.0	0.0	0.0	0.0	0.1757808570074215	0.0209175550092338
Afghanistan	Asia	2021-01-13	9.428571428571429	33.33333333333333	0.0	0.0	0.0	0.0	0.0	0.0	0.0	0.1757808570074215	0.0209175550092338
Afghanistan	Asia	2021-01-14	9.000000000000002	33.33333333333333	0.0	0.0	0.0	0.0	0.0	0.0	0.0	0.208441600793769	0.022385453606373
Afghanistan	Asia	2021-01-15	8.571428571428571	33.33333333333333	0.0	0.0	0.0	0.0	0.0	0.0	0.0	0.1831203499931176	0.0245873015020819
Afghanistan	Asia	2021-01-16	7.523809523809522	33.33333333333333	0.0	0.0	0.0	0.0	0.0	0.0	0.0	0.1974323613152249	0.0264221747485059
Afghanistan	Asia	2021-01-17	6.761904761904763	33.33333333333333	0.0	0.0	0.0	0.0	0.0	0.0	0.0	0.1816524513959783	0.0227524282556578
Afghanistan	Asia	2021-01-18	5.761904761904763	33.33333333333333	0.0	0.0	0.0	0.0	0.0	0.0	0.0	0.1922947162252377	0.0201836057106642
Afghanistan	Asia	2021-01-19	5.142857142857143	33.33333333333333	0.0	0.0	0.0	0.0	0.0	0.0	0.0	0.2044048796516362	0.0165138592178162
Afghanistan	Asia	2021-01-20	4.9523809523809526	33.33333333333333	0.0	0.0	0.0	0.0	0.0	0.0	0.0	0.2546804066036545	0.0194496564120946
Afghanistan	Asia	2021-01-21	5.0	33.33333333333333	0.0	0.0	0.0	0.0	0.0	0.0	0.0	0.2304600797508573	0.0179817578149554
Afghanistan	Asia	2021-01-22	4.428571428571427	33.33333333333333	0.0	0.0	0.0	0.0	0.0	0.0	0.0	0.2392674713336927	0.016880833867101
Afghanistan	Asia	2021-01-23	4.095238095238096	33.33333333333333	0.0	0.0	0.0	0.0	0.0	0.0	0.0	0.2278912572058637	0.0135780620235377
Afghanistan	Asia	2021-01-24	3.952380952380952	33.33333333333333	0.0	0.0	0.0	0.0	0.0	0.0	0.0	0.2242215107130157	0.0143120113221073
Afghanistan	Asia	2021-01-25	3.952380952380953	33.33333333333333	0.0	0.0	0.0	0.0	0.0	0.0	0.0	0.2238545360637309	0.0154129352699618
Afghanistan	Asia	2021-01-26	3.8095238095238098	33.33333333333333	0.0	0.0	0.0	0.0	0.0	0.0	0.0	0.2234875614144461	0.0157799099192466
Afghanistan	Asia	2021-01-27	3.5714285714285725	33.33333333333333	0.0	0.0	0.0	0.0	0.0	0.0	0.0	0.2113773979880476	0.0128441127249681
Afghanistan	Asia	2021-01-28	3.5238095238095246	33.33333333333333	0.0	0.0	0.0	0.0	0.0	0.0	0.0	0.1790836288509847	0.0124771380756833
Afghanistan	Asia	2021-01-29	3.8571428571428577	33.33333333333333	0.0	0.0	0.0	0.0	0.0	0.0	0.0	0.1673404400738709	0.0106422648292593
Afghanistan	Asia	2021-01-30	4.857142857142857	33.33333333333333	0.0	0.0	0.0	0.0	0.0	0.0	0.0	0.1647716175288773	0.0099083155306897
Afghanistan	Asia	2021-01-31	5.523809523809526	33.33333333333333	0.0	0.0	0.0	0.0	0.0	0.0	0.0	0.1570651498938964	0.0080734422842657
Afghanistan	Asia	2021-02-01	6.0	33.33333333333333	0.0	0.0	0.0	0.0	0.0	0.0	0.0	0.1420191892732194	0.0069725183364112
Afghanistan	Asia	2021-02-02	6.571428571428571	33.33333333333333	0.0	0.0	0.0	0.0	0.0	0.0	0.0	0.1361475948846625	0.0058715943885568
Afghanistan	Asia	2021-02-03	6.571428571428571	33.33333333333333	0.0	0.0	0.0	0.0	0.0	0.0	0.0	0.1174318877711375	0.0062385690378416
Afghanistan	Asia	2021-02-04	5.952380952380952	33.33333333333333	0.0	0.0	0.0	0.0	0.0	0.0	0.0	0.1247713807568336	0.003669746492848
Afghanistan	Asia	2021-02-05	5.190476190476192	33.33333333333333	0.0	0.0	0.0	0.0	0.0	0.0	0.0	0.1196337356668463	0.0029357971942784
Afghanistan	Asia	2021-02-06	4.047619047619048	33.33333333333333	0.0	0.0	0.0	0.0	0.0	0.0	0.0	0.1181658370697071	0.0029357971942784
Afghanistan	Asia	2021-02-07	2.523809523809524	33.33333333333333	0.0	0.0	0.0	0.0	0.0	0.0	0.0	0.114496090576859	0.003669746492848
Afghanistan	Asia	2021-02-08	1.2857142857142865	33.33333333333333	0.0	0.0	0.0	0.0	0.0	0.0	0.0	0.1100923947854414	0.0033027718435632
Afghanistan	Asia	2021-02-09	0.3809523809523811	33.33333333333333	0.0	0.0	0.0	0.0	0.0	0.0	0.0	0.0965143327619036	0.0033027718435632
Afghanistan	Asia	2021-02-10	-5.921189464667502e-16	33.33333333333333	0.0	0.0	0.0	0.0	0.0	0.0	0.0	0.0836702200369354	0.0044036957914176
Afghanistan	Asia	2021-02-11	5.921189464667502e-16	33.33333333333333	0.0	0.0	0.0	0.0	0.0	0.0	0.0	0.0693582087148281	0.0044036957914176
Afghanistan	Asia	2021-02-12	-0.047619047619048	33.33333333333333	0.0	0.0	0.0	0.0	0.0	0.0	0.0	0.0660554368712648	0.0062385690378416
Afghanistan	Asia	2021-02-13	-0.0476190476190468	33.33333333333333	0.0	0.0	0.0	0.0	0.0	0.0	0.0	0.052477374847727	0.0069725183364112
Afghanistan	Asia	2021-02-14	-2.5714285714285707	33.33333333333333	0.0	0.0	0.0	0.0	0.0	0.0	0.0	0.0576150199377143	0.0062385690378416
Afghanistan	Asia	2021-02-15	-2.8095238095238098	33.33333333333333	0.0	0.0	0.0	0.0	0.0	0.0	0.0	0.0568810706391447	0.0051376450899872
Afghanistan	Asia	2021-02-16	-3.19047619047619	33.33333333333333	0.0	0.0	0.0	0.0	0.0	0.0	0.0	0.0491746030041638	0.0051376450899872
Afghanistan	Asia	2021-02-17	-3.2380952380952386	33.33333333333333	0.0	0.0	0.0	0.0	0.0	0.0	0.0	0.050642501601303	0.003669746492848
Afghanistan	Asia	2021-02-18	-3.095238095238095	33.33333333333333	0.0	0.0	0.0	0.0	0.0	0.0	0.0	0.0502755269520182	0.0040367211421328
Afghanistan	Asia	2021-02-19	-2.8095238095238098	33.33333333333333	0.0	0.0	0.0	0.0	0.0	0.0	0.0	0.0477067044070246	0.0022018478957088
Afghanistan	Asia	2021-02-20	-2.3809523809523814	33.33333333333333	0.0	0.0	0.0	0.0	0.0	0.0	0.0	0.0392662874734741	0.0011009239478544
Afghanistan	Asia	2021-02-21	0.7619047619047619	33.33333333333333	0.0	0.0	0.0	0.0	0.0	0.0	0.0	0.0411011607198981	0.001834873246424
Afghanistan	Asia	2021-02-22	1.3333333333333333	33.33333333333333	0.0	0.0	0.0	0.0	0.0	0.0	0.0	0.0377983888763348	0.0022018478957088
Afghanistan	Asia	2021-02-23	2.333333333333333	33.33333333333333	0.0	0.0	0.0	0.0	0.0	0.0	0.0	0.046972755108455	0.0025688225449936
Afghanistan	Asia	2021-02-24	2.8571428571428568	33.33333333333333	0.0	0.0	0.0	0.0	0.0	0.0	0.0	0.0455048565113157	0.0029357971942784
Afghanistan	Asia	2021-02-25	3.2380952380952386	33.33333333333333	0.0	0.0	0.0	0.0	0.0	0.0	0.0	0.0451378818620309	0.0029357971942784
Afghanistan	Asia	2021-02-26	3.3809523809523823	33.33333333333333	0.0	0.0	0.0	0.0	0.0	0.0	0.0	0.0444039325634613	0.0044036957914176
Afghanistan	Asia	2021-02-27	3.3809523809523814	33.33333333333333	0.0	0.0	0.0	0.0	0.0	0.0	0.0	0.0466057804591702	0.0047706704407024
Afghanistan	Asia	2021-02-28	3.8095238095238098	33.33333333333333	0.0	0.0	0.0	0.0	0.0	0.0	0.0	0.0403672114213285	0.0040367211421328
Afghanistan	Asia	2021-03-01	4.238095238095238	33.33333333333333	0.0	0.0	0.0	0.0	0.0	0.0	0.0	0.0425690593170373	0.0040367211421328
Afghanistan	Asia	2021-03-02	3.857142857142858	33.33333333333333	0.0	0.0	0.0	0.0	0.0	0.0	0.0	0.0414681353691829	0.0040367211421328
Afghanistan	Asia	2021-03-03	4.333333333333335	33.33333333333333	0.0	0.0	0.0	0.0	0.0	0.0	0.0	0.0388993128241893	0.003669746492848
Afghanistan	Asia	2021-03-04	4.9523809523809526	33.33333333333333	0.0	0.0	0.0	0.0	0.0	0.0	0.0	0.0348625916820564	0.0029357971942784
Afghanistan	Asia	2021-03-05	5.380952380952382	33.33333333333333	0.0	0.0	0.0	0.0	0.0	0.0	0.0	0.0480736790563094	0.0025688225449936
Afghanistan	Asia	2021-03-06	6.095238095238094	33.33333333333333	0.0	0.0	0.0	0.0	0.0	0.0	0.0	0.048807628354879	0.0022018478957088
Afghanistan	Asia	2021-03-07	6.666666666666665	33.33333333333333	0.0	0.0	0.0	0.0	0.0	0.0	0.0	0.048807628354879	0.0022018478957088
Afghanistan	Asia	2021-03-08	7.285714285714286	33.33333333333333	0.0	0.0	0.0	0.0	0.0	0.0	0.0	0.052477374847727	0.0025688225449936
Afghanistan	Asia	2021-03-09	7.857142857142858	33.33333333333333	0.0	0.0	0.0	0.0	0.0	0.0	0.0	0.0429360339663221	0.001834873246424
Afghanistan	Asia	2021-03-10	8.238095238095239	33.33333333333333	66.66666666666666	100.0	0.0	0.0	0.0	0.0	0.0	0.0455048565113157	0.001834873246424
Afghanistan	Asia	2021-03-11	8.666666666666668	33.33333333333333	66.66666666666666	100.0	0.0	0.0	0.0	0.0	0.0	0.0521104001984422	0.001834873246424
Afghanistan	Asia	2021-03-12	9.333333333333334	33.33333333333333	66.66666666666666	100.0	0.0	0.0	0.0	0.0	0.0	0.0484406537055942	0.001834873246424
Afghanistan	Asia	2021-03-13	9.476190476190474	33.33333333333333	66.66666666666666	100.0	0.0	0.0	0.0	0.0	0.0	0.0436699832648917	0.001834873246424
Afghanistan	Asia	2021-03-14	9.904761904761903	33.33333333333333	66.66666666666666	100.0	0.0	0.0	0.0	0.0	0.0	0.050642501601303	0.0029357971942784
Afghanistan	Asia	2021-03-15	10.476190476190474	33.33333333333333	66.66666666666666	100.0	0.0	0.0	0.0	0.0	0.0	0.0400002367720437	0.0029357971942784
Afghanistan	Asia	2021-03-16	11.38095238095238	33.33333333333333	66.66666666666666	100.0	0.0	0.0	0.0	0.0	0.0	0.0436699832648917	0.0033027718435632
Afghanistan	Asia	2021-03-17	12.0	33.33333333333333	66.66666666666666	100.0	0.0	0.0	0.0	0.0	0.0	0.0447709072127461	0.0033027718435632
Afghanistan	Asia	2021-03-18	12.571428571428571	33.33333333333333	66.66666666666666	100.0	0.0	0.0	0.0	0.0	0.0	0.0466057804591702	0.0040367211421328
Afghanistan	Asia	2021-03-19	13.523809523809526	33.33333333333333	66.66666666666666	100.0	0.0	0.0	0.0	0.0	0.0	0.0403672114213285	0.0029357971942784
Afghanistan	Asia	2021-03-20	13.38095238095238	33.33333333333333	66.66666666666666	100.0	0.0	0.0	0.0	0.0	0.0	0.0491746030041638	0.0029357971942784
Afghanistan	Asia	2021-03-21	7.238095238095237	33.33333333333333	66.66666666666666	100.0	0.0	0.0	0.0	0.0	0.0	0.0433030086156069	0.0022018478957088
Afghanistan	Asia	2021-03-22	2.1428571428571423	33.33333333333333	66.66666666666666	100.0	0.0	0.0	0.0	0.0	0.0	0.0616517410798472	0.001834873246424
Afghanistan	Asia	2021-03-23	1.7142857142857142	0.0	66.66666666666666	100.0	0.0	0.0	0.0	0.0	0.0	0.0667893861698344	0.0022018478957088
Afghanistan	Asia	2021-03-24	1.6666666666666654	0.0	66.66666666666666	100.0	0.0	0.0	0.0	0.0	0.0	0.0645875382741256	0.0022018478957088
Afghanistan	Asia	2021-03-25	1.7142857142857142	0.0	66.66666666666666	100.0	0.0	0.0	0.0	0.0	0.0	0.0667893861698344	0.001834873246424
Afghanistan	Asia	2021-03-26	1.4761904761904767	0.0	66.66666666666666	100.0	0.0	0.0	0.0	0.0	0.0	0.0678903101176888	0.001834873246424
Afghanistan	Asia	2021-03-27	3.190476190476192	0.0	66.66666666666666	100.0	0.0	0.0	0.0	0.0	0.0	0.0722940059091065	0.0025688225449936
Afghanistan	Asia	2021-03-28	10.047619047619053	0.0	66.66666666666666	100.0	0.0	0.0	0.0	0.0	0.0	0.0700921580133977	0.0025688225449936
Afghanistan	Asia	2021-03-29	15.904761904761903	0.0	66.66666666666666	100.0	0.0	0.0	0.0	0.0	0.0	0.062018715729132	0.0029357971942784
Afghanistan	Asia	2021-03-30	16.666666666666668	0.0	66.66666666666666	100.0	0.0	0.0	0.0	0.0	0.0	0.0759637524019545	0.003669746492848
Afghanistan	Asia	2021-03-31	16.80952380952381	0.0	66.66666666666666	100.0	0.0	0.0	0.0	0.0	0.0	0.0961473581126188	0.0066055436871264
Afghanistan	Asia	2021-04-01	16.761904761904766	0.0	66.66666666666666	100.0	0.0	0.0	0.0	0.0	0.0	0.1067896229418781	0.0080734422842657
Afghanistan	Asia	2021-04-02	16.333333333333332	0.0	66.66666666666666	100.0	0.0	0.0	0.0	0.0	0.0	0.1166979384725679	0.0102752901799745
Afghanistan	Asia	2021-04-03	15.857142857142856	0.0	66.66666666666666	100.0	0.0	0.0	0.0	0.0	0.0	0.1119272680318654	0.0099083155306897
Afghanistan	Asia	2021-04-04	15.476190476190474	0.0	66.66666666666666	100.0	0.0	0.0	0.0	0.0	0.0	0.1401843160267954	0.0099083155306897
Afghanistan	Asia	2021-04-05	15.142857142857144	0.0	66.66666666666666	100.0	0.0	0.0	0.0	0.0	0.0	0.1449549864674978	0.0132110873742529
Afghanistan	Asia	2021-04-06	15.285714285714285	0.0	66.66666666666666	100.0	0.0	0.0	0.0	0.0	0.0	0.1449549864674978	0.0132110873742529
Afghanistan	Asia	2021-04-07	15.523809523809526	0.0	66.66666666666666	100.0	0.0	0.0	0.0	0.0	0.0	0.1537623780503332	0.0102752901799745
Afghanistan	Asia	2021-04-08	15.904761904761903	0.0	66.66666666666666	100.0	0.0	0.0	0.0	0.0	0.0	0.1563312005953268	0.0099083155306897
Afghanistan	Asia	2021-04-09	16.714285714285708	0.0	66.66666666666666	100.0	0.0	0.0	0.0	0.0	0.0	0.1640376682303077	0.0095413408814049
Angola	Africa	2020-03-20	-3.8571428571428568	0.0	0.0	0.0	0.0	0.0	0.0	0.0	0.0	0.0030426332554703
Angola	Africa	2020-03-21	-4.761904761904762	0.0	0.0	0.0	0.0	0.0	0.0	0.0	0.0	0.0030426332554703
Angola	Africa	2020-03-22	-7.952380952380952	0.0	0.0	0.0	0.0	0.0	0.0	0.0	0.0	0.0020284221703135
Angola	Africa	2020-03-23	-15.285714285714285	0.0	0.0	0.0	0.0	0.0	0.0	0.0	0.0	0.0022819749416027
Angola	Africa	2020-03-24	-18.095238095238106	100.0	0.0	0.0	50.0	0.0	0.0	0.0	0.0	0.0018255799532821
Angola	Africa	2020-03-25	-21.619047619047624	100.0	0.0	0.0	50.0	0.0	0.0	0.0	0.0	0.0015213166277351
Angola	Africa	2020-03-26	-24.380952380952376	100.0	0.0	0.0	50.0	0.0	0.0	0.0	0.0	0.0017386475745544
Angola	Africa	2020-03-27	-30.28571428571429	100.0	100.0	100.0	100.0	100.0	66.66666666666666	100.0	0.0	0.0013039856809158
Angola	Africa	2020-03-28	-34.8095238095238	100.0	100.0	100.0	100.0	100.0	66.66666666666666	100.0	0.0	0.0013039856809158
Angola	Africa	2020-03-29	-36.95238095238096	100.0	100.0	100.0	100.0	100.0	66.66666666666666	100.0	0.0	0.002173309468193	0.0060852665109406
Angola	Africa	2020-03-30	-37.19047619047619	100.0	100.0	100.0	100.0	100.0	66.66666666666666	100.0	0.0	0.0017386475745544	0.0030426332554703
Angola	Africa	2020-03-31	-41.76190476190477	100.0	100.0	100.0	100.0	100.0	66.66666666666666	100.0	0.0	0.0017386475745544	0.0020284221703135
Angola	Africa	2020-04-01	-45.85714285714286	100.0	100.0	100.0	100.0	100.0	66.66666666666666	100.0	0.0	0.002173309468193	0.0015213166277351
Angola	Africa	2020-04-02	-51.0	100.0	100.0	100.0	100.0	100.0	66.66666666666666	100.0	0.0	0.0017386475745544	0.0012170533021881
Angola	Africa	2020-04-03	-52.285714285714285	100.0	100.0	100.0	100.0	100.0	66.66666666666666	100.0	0.0	0.0017386475745544	0.0010142110851567
Angola	Africa	2020-04-04	-54.0	100.0	100.0	100.0	100.0	100.0	66.66666666666666	100.0	0.0	0.002173309468193	0.0008693237872772
Angola	Africa	2020-04-05	-54.61904761904761	100.0	100.0	100.0	100.0	100.0	66.66666666666666	100.0	0.0	0.0030426332554703	0.0
Angola	Africa	2020-04-06	-54.38095238095239	100.0	100.0	100.0	100.0	100.0	66.66666666666666	100.0	0.0	0.0039119570427475	0.0
Angola	Africa	2020-04-07	-54.19047619047621	100.0	100.0	100.0	100.0	100.0	66.66666666666666	100.0	0.0	0.0043466189363861	0.0
Angola	Africa	2020-04-08	-54.0952380952381	100.0	100.0	100.0	100.0	100.0	66.66666666666666	100.0	0.0	0.0047812808300247	0.0
Angola	Africa	2020-04-09	-53.71428571428572	100.0	100.0	100.0	100.0	100.0	66.66666666666666	100.0	50.0	0.0047812808300247	0.0
Angola	Africa	2020-04-10	-54.66666666666666	100.0	100.0	100.0	100.0	100.0	66.66666666666666	100.0	50.0	0.0047812808300247	0.0
Angola	Africa	2020-04-11	-53.61904761904761	100.0	100.0	100.0	100.0	100.0	66.66666666666666	100.0	50.0	0.0039119570427475	0.0
Angola	Africa	2020-04-12	-53.23809523809525	100.0	100.0	100.0	100.0	100.0	66.66666666666666	100.0	50.0	0.002173309468193	0.0
Angola	Africa	2020-04-13	-53.38095238095239	100.0	100.0	100.0	100.0	100.0	66.66666666666666	100.0	50.0	0.0013039856809158	0.0
Angola	Africa	2020-04-14	-53.0	100.0	100.0	100.0	100.0	100.0	66.66666666666666	100.0	50.0	0.0008693237872772	0.0
Angola	Africa	2020-04-15	-53.047619047619065	100.0	100.0	100.0	100.0	100.0	66.66666666666666	100.0	50.0	0.0	0.0
Angola	Africa	2020-04-16	-53.04761904761904	100.0	100.0	100.0	100.0	100.0	66.66666666666666	100.0	50.0	0.0	0.0
Angola	Africa	2020-04-17	-51.85714285714285	100.0	100.0	100.0	100.0	100.0	66.66666666666666	100.0	50.0	0.0	0.0
Angola	Africa	2020-04-18	-53.190476190476176	100.0	100.0	100.0	100.0	100.0	66.66666666666666	100.0	50.0	0.002173309468193	0.0
Angola	Africa	2020-04-19	-53.90476190476191	100.0	100.0	100.0	100.0	100.0	66.66666666666666	100.0	50.0	0.002173309468193	0.0
Angola	Africa	2020-04-20	-54.14285714285714	100.0	100.0	100.0	100.0	100.0	66.66666666666666	100.0	50.0	0.002173309468193	0.0
Angola	Africa	2020-04-21	-54.42857142857142	100.0	100.0	100.0	100.0	100.0	66.66666666666666	100.0	50.0	0.002173309468193	0.0
Angola	Africa	2020-04-22	-54.57142857142858	100.0	100.0	100.0	100.0	100.0	66.66666666666666	100.0	50.0	0.0026079713618317	0.0
Angola	Africa	2020-04-23	-54.61904761904761	100.0	66.66666666666666	100.0	100.0	50.0	66.66666666666666	100.0	50.0	0.0026079713618317	0.0
Angola	Africa	2020-04-24	-54.52380952380952	100.0	66.66666666666666	100.0	100.0	50.0	66.66666666666666	100.0	75.0	0.0026079713618317	0.0
Angola	Africa	2020-04-25	-53.0	100.0	66.66666666666666	100.0	100.0	50.0	66.66666666666666	100.0	75.0	0.0004346618936386	0.0
Angola	Africa	2020-04-26	-51.76190476190475	100.0	66.66666666666666	100.0	100.0	50.0	66.66666666666666	100.0	75.0	0.0008693237872772	0.0
Angola	Africa	2020-04-27	-49.57142857142857	100.0	66.66666666666666	100.0	100.0	50.0	66.66666666666666	100.0	75.0	0.0013039856809158	0.0
Angola	Africa	2020-04-28	-46.90476190476191	100.0	66.66666666666666	100.0	100.0	50.0	66.66666666666666	100.0	75.0	0.0013039856809158	0.0
Angola	Africa	2020-04-29	-44.0	100.0	66.66666666666666	100.0	100.0	50.0	66.66666666666666	100.0	75.0	0.0008693237872772	0.0
Angola	Africa	2020-04-30	-40.90476190476191	100.0	66.66666666666666	100.0	100.0	50.0	66.66666666666666	100.0	75.0	0.0008693237872772	0.0
Angola	Africa	2020-05-01	-41.38095238095238	100.0	66.66666666666666	100.0	100.0	50.0	66.66666666666666	100.0	75.0	0.002173309468193	0.0
Angola	Africa	2020-05-02	-39.57142857142857	100.0	66.66666666666666	100.0	100.0	50.0	66.66666666666666	100.0	75.0	0.0043466189363861	0.0
Angola	Africa	2020-05-03	-39.42857142857143	100.0	66.66666666666666	100.0	100.0	50.0	66.66666666666666	100.0	75.0	0.0039119570427475	0.0
Angola	Africa	2020-05-04	-39.23809523809524	100.0	66.66666666666666	100.0	100.0	50.0	66.66666666666666	100.0	75.0	0.0034772951491089	0.0
Angola	Africa	2020-05-05	-39.333333333333336	100.0	66.66666666666666	100.0	100.0	50.0	66.66666666666666	100.0	75.0	0.0039119570427475	0.0
Angola	Africa	2020-05-06	-39.52380952380953	100.0	66.66666666666666	100.0	100.0	50.0	66.66666666666666	100.0	75.0	0.0039119570427475	0.0
Angola	Africa	2020-05-07	-39.99999999999999	100.0	66.66666666666666	100.0	100.0	50.0	66.66666666666666	100.0	75.0	0.0039119570427475	0.0
Angola	Africa	2020-05-08	-37.23809523809523	100.0	66.66666666666666	100.0	75.0	50.0	66.66666666666666	100.0	75.0	0.005650604617302	0.0
Angola	Africa	2020-05-09	-37.0	100.0	66.66666666666666	100.0	75.0	50.0	66.66666666666666	100.0	75.0	0.0034772951491089	0.0
Angola	Africa	2020-05-10	-36.76190476190476	100.0	66.66666666666666	100.0	75.0	50.0	66.66666666666666	100.0	75.0	0.0043466189363861	0.0
Angola	Africa	2020-05-11	-36.38095238095238	100.0	66.66666666666666	100.0	75.0	50.0	66.66666666666666	100.0	75.0	0.0043466189363861	0.0
Angola	Africa	2020-05-12	-36.285714285714285	100.0	66.66666666666666	100.0	75.0	50.0	66.66666666666666	100.0	75.0	0.0039119570427475	0.0
Angola	Africa	2020-05-13	-36.14285714285714	100.0	66.66666666666666	100.0	75.0	50.0	66.66666666666666	100.0	75.0	0.0039119570427475	0.0
Angola	Africa	2020-05-14	-36.0	100.0	66.66666666666666	100.0	75.0	50.0	66.66666666666666	100.0	75.0	0.0052159427236634	0.0
Angola	Africa	2020-05-15	-35.76190476190477	100.0	66.66666666666666	100.0	75.0	50.0	66.66666666666666	100.0	75.0	0.002173309468193	0.0
Angola	Africa	2020-05-16	-35.666666666666664	100.0	66.66666666666666	100.0	75.0	50.0	66.66666666666666	100.0	75.0	0.002173309468193	0.0
Angola	Africa	2020-05-17	-35.571428571428584	100.0	66.66666666666666	100.0	75.0	50.0	66.66666666666666	100.0	75.0	0.0013039856809158	0.0
Angola	Africa	2020-05-18	-35.38095238095238	100.0	66.66666666666666	100.0	75.0	50.0	66.66666666666666	100.0	75.0	0.002173309468193	0.0004346618936386
Angola	Africa	2020-05-19	-35.285714285714285	100.0	66.66666666666666	100.0	75.0	50.0	66.66666666666666	100.0	75.0	0.0030426332554703	0.0004346618936386
Angola	Africa	2020-05-20	-35.42857142857143	100.0	66.66666666666666	100.0	75.0	50.0	66.66666666666666	100.0	75.0	0.0030426332554703	0.0004346618936386
Angola	Africa	2020-05-21	-35.61904761904762	100.0	66.66666666666666	100.0	75.0	50.0	66.66666666666666	100.0	75.0	0.0043466189363861	0.0004346618936386
Angola	Africa	2020-05-22	-35.42857142857143	100.0	66.66666666666666	100.0	75.0	50.0	66.66666666666666	100.0	75.0	0.0052159427236634	0.0004346618936386
Angola	Africa	2020-05-23	-35.190476190476204	100.0	66.66666666666666	100.0	75.0	50.0	66.66666666666666	100.0	75.0	0.005650604617302	0.0008693237872772
Angola	Africa	2020-05-24	-34.8095238095238	100.0	66.66666666666666	100.0	75.0	50.0	66.66666666666666	100.0	75.0	0.0091278997664109	0.0008693237872772
Angola	Africa	2020-05-25	-34.38095238095238	100.0	66.66666666666666	100.0	75.0	50.0	66.66666666666666	100.0	75.0	0.0086932378727723	0.0004346618936386
Angola	Africa	2020-05-26	-33.333333333333336	100.0	66.66666666666666	100.0	75.0	50.0	33.33333333333333	100.0	75.0	0.0078239140854951	0.0004346618936386
Angola	Africa	2020-05-27	-31.761904761904763	100.0	66.66666666666666	100.0	75.0	50.0	33.33333333333333	100.0	75.0	0.0082585759791337	0.0004346618936386
Angola	Africa	2020-05-28	-30.095238095238106	100.0	66.66666666666666	100.0	75.0	50.0	33.33333333333333	100.0	75.0	0.0069545902982178	0.0004346618936386
Angola	Africa	2020-05-29	-28.33333333333333	100.0	66.66666666666666	100.0	75.0	50.0	33.33333333333333	100.0	75.0	0.0091278997664109	0.0004346618936386
Angola	Africa	2020-05-30	-26.714285714285715	100.0	66.66666666666666	100.0	75.0	50.0	33.33333333333333	100.0	75.0	0.0099972235536881	0.0
Angola	Africa	2020-05-31	-24.76190476190476	100.0	66.66666666666666	100.0	75.0	50.0	33.33333333333333	100.0	75.0	0.0073892521918564	0.0
Angola	Africa	2020-06-01	-22.71428571428571	100.0	66.66666666666666	100.0	75.0	50.0	33.33333333333333	100.0	75.0	0.0069545902982178	0.0
Angola	Africa	2020-06-02	-21.619047619047624	100.0	66.66666666666666	100.0	75.0	50.0	33.33333333333333	100.0	75.0	0.0069545902982178	0.0
Angola	Africa	2020-06-03	-20.952380952380956	100.0	66.66666666666666	100.0	75.0	50.0	33.33333333333333	100.0	75.0	0.0065199284045792	0.0
Angola	Africa	2020-06-04	-20.47619047619048	100.0	66.66666666666666	100.0	75.0	50.0	33.33333333333333	100.0	75.0	0.0052159427236634	0.0
Angola	Africa	2020-06-05	-20.33333333333333	100.0	66.66666666666666	100.0	75.0	50.0	33.33333333333333	100.0	25.0	0.002173309468193	0.0
Angola	Africa	2020-06-06	-20.38095238095238	100.0	66.66666666666666	100.0	75.0	50.0	33.33333333333333	100.0	25.0	0.0017386475745544	0.0
Angola	Africa	2020-06-07	-20.666666666666668	100.0	66.66666666666666	100.0	75.0	50.0	33.33333333333333	100.0	25.0	0.002173309468193	0.0
Angola	Africa	2020-06-08	-21.0	100.0	66.66666666666666	100.0	75.0	50.0	33.33333333333333	100.0	25.0	0.0026079713618317	0.0
Angola	Africa	2020-06-09	-21.142857142857142	100.0	66.66666666666666	100.0	75.0	50.0	33.33333333333333	100.0	25.0	0.0043466189363861	0.0
Angola	Africa	2020-06-10	-21.047619047619047	100.0	66.66666666666666	100.0	75.0	50.0	33.33333333333333	100.0	25.0	0.0117358711282426	0.0
Angola	Africa	2020-06-11	-21.28571428571429	100.0	66.66666666666666	100.0	75.0	50.0	33.33333333333333	100.0	25.0	0.0139091805964357	0.0004346618936386
Angola	Africa	2020-06-12	-21.28571428571429	100.0	66.66666666666666	100.0	75.0	50.0	33.33333333333333	100.0	25.0	0.0191251233200991	0.0004346618936386
Angola	Africa	2020-06-13	-21.285714285714285	100.0	66.66666666666666	100.0	75.0	50.0	33.33333333333333	100.0	25.0	0.0217330946819308	0.0008693237872772
Angola	Africa	2020-06-14	-21.33333333333333	100.0	66.66666666666666	100.0	75.0	50.0	33.33333333333333	100.0	25.0	0.0212984327882922	0.0008693237872772
Angola	Africa	2020-06-15	-21.47619047619048	100.0	66.66666666666666	100.0	75.0	50.0	33.33333333333333	100.0	25.0	0.0217330946819308	0.0008693237872772
Angola	Africa	2020-06-16	-21.38095238095238	100.0	66.66666666666666	100.0	75.0	50.0	33.33333333333333	100.0	25.0	0.022602418469208	0.0008693237872772
Angola	Africa	2020-06-17	-21.52380952380952	100.0	66.66666666666666	100.0	75.0	50.0	33.33333333333333	100.0	25.0	0.0182557995328219	0.0013039856809158
Angola	Africa	2020-06-18	-21.66666666666667	100.0	66.66666666666666	100.0	75.0	50.0	33.33333333333333	100.0	25.0	0.0208637708946536	0.0013039856809158
Angola	Africa	2020-06-19	-22.095238095238088	100.0	66.66666666666666	100.0	75.0	50.0	33.33333333333333	100.0	25.0	0.0182557995328219	0.0013039856809158
Angola	Africa	2020-06-20	-22.57142857142857	100.0	66.66666666666666	100.0	75.0	50.0	33.33333333333333	100.0	25.0	0.0165171519582674	0.0013039856809158
Angola	Africa	2020-06-21	-22.714285714285715	100.0	66.66666666666666	100.0	75.0	50.0	33.33333333333333	100.0	25.0	0.0186904614264605	0.0013039856809158
Angola	Africa	2020-06-22	-23.142857142857142	100.0	66.66666666666666	100.0	75.0	50.0	33.33333333333333	100.0	25.0	0.0191251233200991	0.0017386475745544
Angola	Africa	2020-06-23	-23.71428571428571	100.0	66.66666666666666	100.0	75.0	50.0	33.33333333333333	100.0	25.0	0.0178211376391833	0.0017386475745544
Angola	Africa	2020-06-24	-23.66666666666667	100.0	66.66666666666666	100.0	75.0	50.0	33.33333333333333	100.0	25.0	0.0182557995328219	0.0013039856809158
Angola	Africa	2020-06-25	-23.190476190476197	100.0	66.66666666666666	100.0	75.0	50.0	33.33333333333333	100.0	25.0	0.0199944471073763	0.0008693237872772
Angola	Africa	2020-06-26	-22.23809523809524	100.0	66.66666666666666	100.0	75.0	50.0	33.33333333333333	100.0	25.0	0.0173864757455446	0.0008693237872772
Angola	Africa	2020-06-27	-21.19047619047619	100.0	66.66666666666666	100.0	75.0	50.0	33.33333333333333	100.0	25.0	0.0360769371720052	0.0004346618936386
Angola	Africa	2020-06-28	-20.52380952380952	100.0	66.66666666666666	100.0	75.0	50.0	33.33333333333333	100.0	25.0	0.0365115990656438	0.0008693237872772
Angola	Africa	2020-06-29	-19.33333333333333	100.0	66.66666666666666	100.0	75.0	50.0	33.33333333333333	100.0	25.0	0.0391195704274755	0.0004346618936386
Angola	Africa	2020-06-30	-17.857142857142858	100.0	66.66666666666666	100.0	75.0	50.0	33.33333333333333	100.0	25.0	0.0412928798956686	0.0013039856809158
Angola	Africa	2020-07-01	-16.952380952380953	100.0	66.66666666666666	100.0	75.0	50.0	33.33333333333333	100.0	25.0	0.04085821800203	0.002173309468193
Angola	Africa	2020-07-02	-16.19047619047619	100.0	66.66666666666666	100.0	75.0	50.0	33.33333333333333	100.0	25.0	0.0447701750447775	0.0030426332554703
Angola	Africa	2020-07-03	-15.904761904761903	100.0	66.66666666666666	100.0	75.0	50.0	33.33333333333333	100.0	25.0	0.0504207796620795	0.0034772951491089
Angola	Africa	2020-07-04	-15.904761904761903	100.0	66.66666666666666	100.0	75.0	50.0	33.33333333333333	100.0	25.0	0.0378155847465596	0.0039119570427475
Angola	Africa	2020-07-05	-15.61904761904762	100.0	66.66666666666666	100.0	75.0	50.0	33.33333333333333	100.0	25.0	0.0343382895974507	0.0034772951491089
Angola	Africa	2020-07-06	-15.76190476190476	100.0	66.66666666666666	100.0	75.0	50.0	33.33333333333333	100.0	25.0	0.0304263325547032	0.0034772951491089
Angola	Africa	2020-07-07	-16.0952380952381	100.0	66.66666666666666	100.0	75.0	50.0	33.33333333333333	100.0	25.0	0.0443355131511389	0.0034772951491089
Angola	Africa	2020-07-08	-16.61904761904762	100.0	66.66666666666666	100.0	75.0	50.0	33.33333333333333	100.0	25.0	0.0412928798956686	0.0026079713618317
Angola	Africa	2020-07-09	-17.571428571428573	100.0	66.66666666666666	100.0	100.0	50.0	66.66666666666666	100.0	25.0	0.0352076133847279	0.002173309468193
Angola	Africa	2020-07-10	-18.619047619047613	100.0	66.66666666666666	100.0	100.0	50.0	66.66666666666666	100.0	25.0	0.0565060461730202	0.002173309468193
Angola	Africa	2020-07-11	-19.52380952380952	100.0	66.66666666666666	100.0	100.0	50.0	66.66666666666666	100.0	25.0	0.0504207796620795	0.0017386475745544
Angola	Africa	2020-07-12	-20.47619047619048	100.0	66.66666666666666	100.0	100.0	50.0	66.66666666666666	100.0	25.0	0.0695459029821787	0.0030426332554703
Angola	Africa	2020-07-13	-21.52380952380952	100.0	66.66666666666666	100.0	100.0	50.0	66.66666666666666	100.0	25.0	0.0778044789613124	0.0030426332554703
Angola	Africa	2020-07-14	-22.52380952380952	100.0	66.66666666666666	100.0	100.0	50.0	66.66666666666666	100.0	25.0	0.0673725935139856	0.002173309468193
Angola	Africa	2020-07-15	-23.33333333333333	100.0	66.66666666666666	100.0	100.0	50.0	66.66666666666666	100.0	25.0	0.0825857597913372	0.0026079713618317
Angola	Africa	2020-07-16	-23.619047619047624	100.0	66.66666666666666	100.0	100.0	50.0	66.66666666666666	100.0	25.0	0.0917136595577482	0.0026079713618317
Angola	Africa	2020-07-17	-24.04761904761905	100.0	66.66666666666666	100.0	100.0	50.0	66.66666666666666	100.0	25.0	0.0782391408549511	0.0026079713618317
Angola	Africa	2020-07-18	-24.523809523809533	100.0	66.66666666666666	100.0	100.0	50.0	66.66666666666666	100.0	25.0	0.0977989260686888	0.0026079713618317
Angola	Africa	2020-07-19	-24.95238095238095	100.0	66.66666666666666	100.0	100.0	50.0	66.66666666666666	100.0	25.0	0.0864977168340848	0.0013039856809158
Angola	Africa	2020-07-20	-25.142857142857142	100.0	66.66666666666666	100.0	100.0	50.0	66.66666666666666	100.0	25.0	0.0973642641750502	0.0013039856809158
Angola	Africa	2020-07-21	-25.52380952380952	100.0	66.66666666666666	100.0	100.0	50.0	66.66666666666666	100.0	25.0	0.1034495306859908	0.0017386475745544
Angola	Africa	2020-07-22	-26.0	100.0	66.66666666666666	100.0	100.0	50.0	66.66666666666666	100.0	25.0	0.1025802068987136	0.0026079713618317
Angola	Africa	2020-07-23	-26.33333333333333	100.0	66.66666666666666	100.0	100.0	50.0	66.66666666666666	100.0	25.0	0.1060575020478225	0.002173309468193
Angola	Africa	2020-07-24	-26.095238095238106	100.0	66.66666666666666	100.0	100.0	50.0	66.66666666666666	100.0	25.0	0.1051881782605453	0.0026079713618317
Angola	Africa	2020-07-25	-25.47619047619048	100.0	66.66666666666666	100.0	100.0	50.0	66.66666666666666	100.0	25.0	0.0995375736432433	0.0043466189363861
Angola	Africa	2020-07-26	-25.190476190476197	100.0	66.66666666666666	100.0	100.0	50.0	66.66666666666666	100.0	25.0	0.0986682498559661	0.0047812808300247
Angola	Africa	2020-07-27	-24.66666666666667	100.0	66.66666666666666	100.0	100.0	50.0	66.66666666666666	100.0	25.0	0.087367040621362	0.0052159427236634
Angola	Africa	2020-07-28	-23.85714285714285	100.0	66.66666666666666	100.0	100.0	50.0	66.66666666666666	100.0	25.0	0.0960602784941344	0.0073892521918564
Angola	Africa	2020-07-29	-22.52380952380952	100.0	66.66666666666666	100.0	100.0	50.0	66.66666666666666	100.0	25.0	0.1156200637078721	0.0065199284045792
Angola	Africa	2020-07-30	-21.23809523809524	100.0	66.66666666666666	100.0	100.0	50.0	66.66666666666666	100.0	25.0	0.1121427685587632	0.0078239140854951
Angola	Africa	2020-07-31	-20.142857142857142	100.0	66.66666666666666	100.0	100.0	50.0	66.66666666666666	100.0	25.0	0.1164893874951493	0.0073892521918564
Angola	Africa	2020-08-01	-19.09523809523809	100.0	66.66666666666666	100.0	100.0	50.0	66.66666666666666	100.0	25.0	0.107796149622377	0.0065199284045792
Angola	Africa	2020-08-02	-18.0	100.0	66.66666666666666	100.0	100.0	50.0	66.66666666666666	100.0	25.0	0.1160547256015107	0.0065199284045792
Angola	Africa	2020-08-03	-17.238095238095234	100.0	66.66666666666666	100.0	100.0	50.0	66.66666666666666	100.0	25.0	0.1434384249007436	0.0073892521918564
Angola	Africa	2020-08-04	-16.9047619047619	100.0	66.66666666666666	100.0	100.0	50.0	66.66666666666666	100.0	25.0	0.1495236914116843	0.0052159427236634
Angola	Africa	2020-08-05	-16.9047619047619	100.0	66.66666666666666	100.0	100.0	50.0	66.66666666666666	100.0	25.0	0.1377878202834416	0.0060852665109406
Angola	Africa	2020-08-06	-17.0952380952381	100.0	66.66666666666666	100.0	100.0	50.0	66.66666666666666	100.0	25.0	0.1625635482208428	0.005650604617302
Angola	Africa	2020-08-07	-17.476190476190478	100.0	66.66666666666666	100.0	100.0	50.0	66.66666666666666	100.0	25.0	0.1695181385190606	0.0065199284045792
Angola	Africa	2020-08-08	-17.904761904761905	100.0	66.66666666666666	100.0	100.0	50.0	66.66666666666666	100.0	25.0	0.1773420526045558	0.0069545902982178
Angola	Africa	2020-08-09	-18.38095238095238	100.0	66.66666666666666	100.0	100.0	50.0	66.66666666666666	100.0	25.0	0.2055950756910659	0.0086932378727723
Angola	Africa	2020-08-10	-18.571428571428573	100.0	66.66666666666666	100.0	100.0	50.0	66.66666666666666	100.0	25.0	0.1734300955618082	0.0086932378727723
Angola	Africa	2020-08-11	-18.52380952380952	100.0	66.66666666666666	100.0	100.0	50.0	66.66666666666666	100.0	25.0	0.1699528004126992	0.0091278997664109
Angola	Africa	2020-08-12	-18.619047619047613	100.0	66.66666666666666	100.0	100.0	50.0	66.66666666666666	100.0	25.0	0.1595209149653725	0.0078239140854951
Angola	Africa	2020-08-13	-18.47619047619048	100.0	66.66666666666666	100.0	100.0	50.0	66.66666666666666	100.0	25.0	0.1443077486880209	0.0069545902982178
Angola	Africa	2020-08-14	-18.42857142857143	100.0	66.66666666666666	100.0	100.0	50.0	66.66666666666666	100.0	25.0	0.1364838346025257	0.0082585759791337
Angola	Africa	2020-08-15	-18.714285714285715	100.0	66.66666666666666	100.0	100.0	50.0	66.66666666666666	100.0	25.0	0.1334412013470554	0.0069545902982178
Angola	Africa	2020-08-16	-18.666666666666668	100.0	66.66666666666666	100.0	100.0	50.0	66.66666666666666	100.0	25.0	0.1017108831114364	0.005650604617302
Angola	Africa	2020-08-17	-18.984126984126984	100.0	66.66666666666666	100.0	100.0	50.0	66.66666666666666	100.0	25.0	0.111273444771486	0.0043466189363861
Angola	Africa	2020-08-18	-19.390476190476196	100.0	66.66666666666666	100.0	100.0	50.0	66.66666666666666	100.0	25.0	0.1004068974305205	0.0043466189363861
Angola	Africa	2020-08-19	-19.464285714285715	100.0	66.66666666666666	100.0	100.0	50.0	66.66666666666666	100.0	25.0	0.1099694590905701	0.0052159427236634
Angola	Africa	2020-08-20	-20.57142857142857	100.0	66.66666666666666	100.0	100.0	50.0	66.66666666666666	100.0	25.0	0.0995375736432433	0.005650604617302
Angola	Africa	2020-08-21	-21.142857142857142	100.0	66.66666666666666	100.0	100.0	50.0	66.66666666666666	100.0	25.0	0.0938869690259413	0.0034772951491089
Angola	Africa	2020-08-22	-23.90476190476189	100.0	66.66666666666666	100.0	100.0	50.0	66.66666666666666	100.0	25.0	0.1108387828778474	0.0034772951491089
Angola	Africa	2020-08-23	-13.357142857142858	100.0	66.66666666666666	100.0	100.0	50.0	66.66666666666666	100.0	25.0	0.1151854018142335	0.0034772951491089
Angola	Africa	2020-08-24	-13.357142857142858	100.0	66.66666666666666	100.0	100.0	50.0	66.66666666666666	100.0	25.0	0.1247479634742831	0.0052159427236634
Angola	Africa	2020-08-25	-13.285714285714285	100.0	66.66666666666666	100.0	100.0	50.0	66.66666666666666	100.0	25.0	0.1377878202834416	0.0052159427236634
Angola	Africa	2020-08-26	-13.071428571428571	100.0	66.66666666666666	100.0	100.0	50.0	66.66666666666666	100.0	25.0	0.1377878202834416	0.0047812808300247
Angola	Africa	2020-08-27	-12.642857142857142	100.0	66.66666666666666	100.0	100.0	50.0	66.66666666666666	100.0	25.0	0.1612595625399269	0.0052159427236634
Angola	Africa	2020-08-28	-12.142857142857142	100.0	66.66666666666666	100.0	100.0	50.0	66.66666666666666	100.0	25.0	0.1751687431363627	0.0052159427236634
Angola	Africa	2020-08-29	-11.642857142857142	100.0	66.66666666666666	100.0	100.0	50.0	66.66666666666666	100.0	25.0	0.1812540096473033	0.005650604617302
Angola	Africa	2020-08-30	-11.142857142857142	100.0	66.66666666666666	100.0	100.0	50.0	66.66666666666666	100.0	25.0	0.1969018378182935	0.0047812808300247
Angola	Africa	2020-08-31	-10.214285714285715	100.0	66.66666666666666	100.0	100.0	50.0	66.66666666666666	100.0	25.0	0.1877739380518826	0.0034772951491089
Angola	Africa	2020-09-01	-9.357142857142858	100.0	66.66666666666666	100.0	100.0	50.0	66.66666666666666	100.0	25.0	0.1938592045628232	0.0030426332554703
Angola	Africa	2020-09-02	-8.714285714285714	100.0	66.66666666666666	100.0	100.0	50.0	66.66666666666666	100.0	25.0	0.1934245426691846	0.0039119570427475
Angola	Africa	2020-09-03	-8.071428571428571	100.0	66.66666666666666	100.0	100.0	50.0	66.66666666666666	100.0	25.0	0.1695181385190606	0.0034772951491089
Angola	Africa	2020-09-04	-7.7142857142857135	100.0	66.66666666666666	100.0	100.0	50.0	66.66666666666666	100.0	25.0	0.1760380669236399	0.0039119570427475
Angola	Africa	2020-09-05	-7.2857142857142865	100.0	66.66666666666666	100.0	100.0	50.0	66.66666666666666	100.0	25.0	0.1669101671572289	0.0043466189363861
Angola	Africa	2020-09-06	-7.071428571428571	100.0	66.66666666666666	100.0	100.0	50.0	66.66666666666666	100.0	25.0	0.1482197057307684	0.0043466189363861
Angola	Africa	2020-09-07	-7.071428571428572	100.0	66.66666666666666	100.0	100.0	50.0	66.66666666666666	100.0	25.0	0.1421344392198278	0.0052159427236634
Angola	Africa	2020-09-08	-7.071428571428572	100.0	66.66666666666666	100.0	100.0	50.0	66.66666666666666	100.0	25.0	0.1321372156661396	0.0065199284045792
Angola	Africa	2020-09-09	-6.785714285714287	100.0	66.66666666666666	100.0	100.0	50.0	66.66666666666666	100.0	25.0	0.1369184964961644	0.0060852665109406
Angola	Africa	2020-09-10	-6.7142857142857135	100.0	66.66666666666666	100.0	100.0	50.0	66.66666666666666	100.0	25.0	0.1790807001791102	0.0073892521918564
Angola	Africa	2020-09-11	-9.428571428571429	100.0	66.66666666666666	100.0	100.0	50.0	66.66666666666666	100.0	25.0	0.1751687431363627	0.0069545902982178
Angola	Africa	2020-09-12	-8.357142857142856	100.0	66.66666666666666	100.0	100.0	50.0	66.66666666666666	100.0	25.0	0.1738647574554468	0.0065199284045792
Angola	Africa	2020-09-13	-10.317460317460318	100.0	66.66666666666666	100.0	100.0	50.0	66.66666666666666	100.0	25.0	0.183861981009135	0.0073892521918564
Angola	Africa	2020-09-14	-9.797619047619053	100.0	66.66666666666666	100.0	100.0	50.0	66.66666666666666	100.0	25.0	0.1990751472864866	0.0069545902982178
Angola	Africa	2020-09-15	-9.466666666666669	100.0	66.66666666666666	100.0	100.0	50.0	66.66666666666666	100.0	25.0	0.2329787749902988	0.0065199284045792
Angola	Africa	2020-09-16	-9.460317460317462	100.0	66.66666666666666	100.0	100.0	50.0	33.33333333333333	100.0	25.0	0.2534078839913138	0.0073892521918564
Angola	Africa	2020-09-17	-13.428571428571429	100.0	66.66666666666666	100.0	100.0	50.0	33.33333333333333	100.0	25.0	0.2486266031612889	0.0060852665109406
Angola	Africa	2020-09-18	-17.38095238095238	100.0	66.66666666666666	100.0	100.0	50.0	33.33333333333333	100.0	25.0	0.2473226174803731	0.0069545902982178
Angola	Africa	2020-09-19	-18.904761904761912	100.0	66.66666666666666	100.0	100.0	50.0	33.33333333333333	100.0	25.0	0.2460186317994573	0.0065199284045792
Angola	Africa	2020-09-20	-19.52380952380952	100.0	66.66666666666666	100.0	100.0	50.0	33.33333333333333	100.0	25.0	0.2621011218640861	0.0078239140854951
Angola	Africa	2020-09-21	-20.19047619047619	100.0	66.66666666666666	100.0	100.0	50.0	33.33333333333333	100.0	25.0	0.2947007638869824	0.0078239140854951
Angola	Africa	2020-09-22	-21.28571428571429	100.0	66.66666666666666	100.0	100.0	50.0	33.33333333333333	100.0	25.0	0.2899194830569576	0.0069545902982178
Angola	Africa	2020-09-23	-22.71428571428571	100.0	66.66666666666666	100.0	100.0	50.0	33.33333333333333	100.0	25.0	0.2990473828233686	0.0069545902982178
Angola	Africa	2020-09-24	-20.0	100.0	66.66666666666666	100.0	100.0	50.0	33.33333333333333	100.0	25.0	0.2981780590360913	0.0078239140854951
Angola	Africa	2020-09-25	-17.095238095238088	100.0	66.66666666666666	100.0	100.0	50.0	33.33333333333333	100.0	25.0	0.3225191250798538	0.0086932378727723
Angola	Africa	2020-09-26	-16.523809523809522	100.0	66.66666666666666	100.0	100.0	50.0	33.33333333333333	100.0	25.0	0.3351243199953738	0.0104318854473268
Angola	Africa	2020-09-27	-16.80952380952381	100.0	66.66666666666666	100.0	100.0	50.0	33.33333333333333	100.0	25.0	0.3159991966752747	0.0095625616600495
Angola	Africa	2020-09-28	-16.952380952380953	100.0	66.66666666666666	100.0	100.0	50.0	33.33333333333333	100.0	25.0	0.2955700876742596	0.0095625616600495
Angola	Africa	2020-09-29	-16.809523809523807	100.0	66.66666666666666	100.0	100.0	50.0	33.33333333333333	100.0	0.0	0.2907888068442349	0.0104318854473268
Angola	Africa	2020-09-30	-16.190476190476193	100.0	66.66666666666666	100.0	100.0	50.0	33.33333333333333	100.0	0.0	0.2647090932259178	0.0104318854473268
Angola	Africa	2020-10-01	-15.476190476190474	100.0	66.66666666666666	100.0	100.0	50.0	33.33333333333333	100.0	0.0	0.2777489500350764	0.0099972235536881
Angola	Africa	2020-10-02	-15.095238095238091	100.0	66.66666666666666	100.0	100.0	50.0	33.33333333333333	100.0	0.0	0.2699250359495812	0.0095625616600495
Angola	Africa	2020-10-03	-15.333333333333336	100.0	66.66666666666666	100.0	100.0	50.0	33.33333333333333	100.0	0.0	0.3033940017597547	0.0095625616600495
Angola	Africa	2020-10-04	-15.523809523809526	100.0	66.66666666666666	100.0	100.0	50.0	33.33333333333333	100.0	0.0	0.2973087352488141	0.0091278997664109
Angola	Africa	2020-10-05	-15.38095238095238	66.66666666666666	66.66666666666666	100.0	100.0	50.0	33.33333333333333	100.0	0.0	0.3186071680371063	0.0099972235536881
Angola	Africa	2020-10-06	-15.476190476190474	66.66666666666666	66.66666666666666	100.0	100.0	50.0	33.33333333333333	100.0	0.0	0.356422752783666	0.0139091805964357
Angola	Africa	2020-10-07	-15.476190476190474	66.66666666666666	66.66666666666666	100.0	100.0	50.0	33.33333333333333	100.0	0.0	0.3273004059098787	0.0121705330218812
Angola	Africa	2020-10-08	-15.047619047619053	66.66666666666666	66.66666666666666	100.0	100.0	50.0	33.33333333333333	100.0	0.0	0.3668546382309929	0.0099972235536881
Angola	Africa	2020-10-09	-15.047619047619044	66.66666666666666	66.66666666666666	50.0	100.0	50.0	33.33333333333333	100.0	0.0	0.356422752783666	0.0099972235536881
Angola	Africa	2020-10-10	-14.952380952380956	66.66666666666666	66.66666666666666	50.0	100.0	50.0	33.33333333333333	100.0	0.0	0.3807638188274286	0.0108665473409654
Angola	Africa	2020-10-11	-14.809523809523812	66.66666666666666	66.66666666666666	50.0	100.0	50.0	33.33333333333333	100.0	0.0	0.419014065467627	0.0099972235536881
Angola	Africa	2020-10-12	-14.952380952380956	66.66666666666666	66.66666666666666	50.0	100.0	50.0	33.33333333333333	100.0	0.0	0.4164060941057953	0.0086932378727723
Angola	Africa	2020-10-13	-14.476190476190474	66.66666666666666	66.66666666666666	50.0	100.0	50.0	33.33333333333333	100.0	0.0	0.4151021084248793	0.0047812808300247
Angola	Africa	2020-10-14	-14.428571428571429	66.66666666666666	66.66666666666666	50.0	100.0	50.0	33.33333333333333	100.0	0.0	0.4872559827688898	0.0069545902982178
Angola	Africa	2020-10-15	-14.523809523809526	66.66666666666666	66.66666666666666	50.0	100.0	50.0	33.33333333333333	100.0	0.0	0.4946452349607463	0.0086932378727723
Angola	Africa	2020-10-16	-14.476190476190474	66.66666666666666	66.66666666666666	50.0	100.0	50.0	33.33333333333333	100.0	0.0	0.517682315323593	0.0095625616600495
Angola	Africa	2020-10-17	-14.571428571428571	66.66666666666666	66.66666666666666	50.0	100.0	50.0	33.33333333333333	100.0	0.0	0.5285488626645585	0.0099972235536881
Angola	Africa	2020-10-18	-14.61904761904762	66.66666666666666	66.66666666666666	50.0	100.0	50.0	33.33333333333333	100.0	0.0	0.5459353384101031	0.0126051949155198
Angola	Africa	2020-10-19	-14.523809523809526	66.66666666666666	66.66666666666666	50.0	100.0	50.0	33.33333333333333	100.0	0.0	0.5828815993693857	0.0126051949155198
Angola	Africa	2020-10-20	-15.047619047619044	66.66666666666666	66.66666666666666	50.0	100.0	50.0	33.33333333333333	100.0	0.0	0.5950521323912669	0.0126051949155198
Angola	Africa	2020-10-21	-15.142857142857144	66.66666666666666	66.66666666666666	50.0	100.0	50.0	33.33333333333333	100.0		0.6485155453088167	0.0121705330218812
Angola	Africa	2020-10-22	-15.285714285714285	66.66666666666666	66.66666666666666	50.0	100.0	50.0	33.33333333333333	100.0	0.0	0.6459075739469851	0.0139091805964357
Angola	Africa	2020-10-23	-15.190476190476188	66.66666666666666	66.66666666666666	50.0	100.0	50.0	33.33333333333333	100.0	25.0	0.6985016630772577	0.0134745187027971
Angola	Africa	2020-10-24	-15.190476190476192	66.66666666666666	66.66666666666666	50.0	100.0	50.0	33.33333333333333	100.0	25.0	0.6798112016507971	0.011301209234604
Angola	Africa	2020-10-25	-15.333333333333336	66.66666666666666	66.66666666666666	50.0	100.0	50.0	33.33333333333333	100.0	25.0	0.7645702709103275	0.0091278997664109
Angola	Africa	2020-10-26	-15.0	66.66666666666666	66.66666666666666	50.0	100.0	50.0	33.33333333333333	100.0	25.0	0.7889113369540901	0.0095625616600495
Angola	Africa	2020-10-27	-14.61904761904762	66.66666666666666	66.66666666666666	50.0	100.0	50.0	33.33333333333333	100.0	25.0	0.7919539702095604	0.0086932378727723
Angola	Africa	2020-10-28	-14.38095238095238	66.66666666666666	66.66666666666666	50.0	100.0	50.0	33.33333333333333	100.0	25.0	0.7545730473566393	0.0086932378727723
Angola	Africa	2020-10-29	-14.047619047619044	66.66666666666666	66.66666666666666	50.0	100.0	50.0	33.33333333333333	100.0	25.0	0.7332746145683471	0.0065199284045792
Angola	Africa	2020-10-30	-13.809523809523812	66.66666666666666	66.66666666666666	50.0	100.0	50.0	33.33333333333333	100.0	25.0	0.7515304141011692	0.0060852665109406
Angola	Africa	2020-10-31	-13.142857142857144	66.66666666666666	66.66666666666666	50.0	100.0	50.0	33.33333333333333	100.0	25.0	0.7732635087830998	0.0073892521918564
Angola	Africa	2020-11-01	-12.714285714285715	66.66666666666666	66.66666666666666	50.0	50.0	50.0	33.33333333333333	100.0	25.0	0.7189307720782727	0.0078239140854951
Angola	Africa	2020-11-02	-17.38095238095238	66.66666666666666	66.66666666666666	50.0	50.0	50.0	33.33333333333333	100.0	25.0	0.6885044395235695	0.0082585759791337
Angola	Africa	2020-11-03	-16.9047619047619	66.66666666666666	66.66666666666666	50.0	50.0	50.0	33.33333333333333	100.0	25.0	0.7415331905474809	0.0086932378727723
Angola	Africa	2020-11-04	-16.9047619047619	66.66666666666666	66.66666666666666	50.0	50.0	50.0	33.33333333333333	100.0	25.0	0.7558770330375552	0.0091278997664109
Angola	Africa	2020-11-05	-16.61904761904762	66.66666666666666	66.66666666666666	50.0	50.0	50.0	33.33333333333333	100.0	25.0	0.7967352510395852	0.0104318854473268
Angola	Africa	2020-11-06	-16.761904761904766	66.66666666666666	66.66666666666666	50.0	50.0	50.0	33.33333333333333	100.0	25.0	0.7237120529082975	0.0091278997664109
Angola	Africa	2020-11-07	-17.238095238095234	66.66666666666666	66.66666666666666	50.0	50.0	50.0	33.33333333333333	100.0	25.0	0.6650326972670842	0.0082585759791337
Angola	Africa	2020-11-08	-17.714285714285708	66.66666666666666	66.66666666666666	50.0	50.0	50.0	33.33333333333333	100.0	25.0	0.6076573273067868	0.0091278997664109
Angola	Africa	2020-11-09	-13.285714285714285	66.66666666666666	66.66666666666666	50.0	50.0	50.0	33.33333333333333	100.0	25.0	0.6311290695632721	0.0082585759791337
Angola	Africa	2020-11-10	-13.047619047619053	66.66666666666666	66.66666666666666	50.0	50.0	50.0	33.33333333333333	100.0	25.0	0.5385460862182466	0.0073892521918564
Angola	Africa	2020-11-11	-19.0	66.66666666666666	66.66666666666666	50.0	50.0	50.0	33.33333333333333	100.0	25.0	0.4955145587480235	0.0069545902982178
Angola	Africa	2020-11-12	-19.33333333333333	66.66666666666666	66.66666666666666	50.0	50.0	50.0	33.33333333333333	100.0	25.0	0.4133634608503249	0.0069545902982178
Angola	Africa	2020-11-13	-20.33333333333333	66.66666666666666	66.66666666666666	50.0	50.0	50.0	33.33333333333333	100.0	25.0	0.4368352031068103	0.0073892521918564
Angola	Africa	2020-11-14	-20.619047619047613	66.66666666666666	66.66666666666666	50.0	50.0	50.0	33.33333333333333	100.0	25.0	0.4516137074905232	0.0082585759791337
Angola	Africa	2020-11-15	-20.666666666666668	66.66666666666666	66.66666666666666	50.0	50.0	50.0	33.33333333333333	100.0	25.0	0.4424858077241122	0.0065199284045792
Angola	Africa	2020-11-16	-20.619047619047613	66.66666666666666	66.66666666666666	50.0	50.0	50.0	33.33333333333333	100.0	25.0	0.4064088705521071	0.0069545902982178
Angola	Africa	2020-11-17	-21.285714285714285	66.66666666666666	66.66666666666666	50.0	50.0	50.0	33.33333333333333	100.0	25.0	0.4355312174258944	0.0086932378727723
Angola	Africa	2020-11-18	-15.476190476190474	66.66666666666666	66.66666666666666	50.0	50.0	50.0	33.33333333333333	100.0	25.0	0.42118737493582	0.0086932378727723
Angola	Africa	2020-11-19	-15.428571428571429	66.66666666666666	66.66666666666666	50.0	50.0	50.0	33.33333333333333	100.0	25.0	0.4698695070233449	0.0078239140854951
Angola	Africa	2020-11-20	-14.428571428571429	66.66666666666666	66.66666666666666	50.0	50.0	50.0	33.33333333333333	100.0	25.0	0.4516137074905232	0.0073892521918564
Angola	Africa	2020-11-21	-14.285714285714285	66.66666666666666	66.66666666666666	50.0	50.0	50.0	33.33333333333333	100.0	25.0	0.4516137074905232	0.0060852665109406
Angola	Africa	2020-11-22	-14.095238095238097	66.66666666666666	66.66666666666666	50.0	50.0	50.0	33.33333333333333	100.0	25.0	0.4529176931714391	0.0065199284045792
Angola	Africa	2020-11-23	-14.095238095238097	66.66666666666666	66.66666666666666	50.0	50.0	50.0	33.33333333333333	50.0	0.0	0.4429204696177509	0.005650604617302
Angola	Africa	2020-11-24	-13.76190476190476	66.66666666666666	66.66666666666666	50.0	50.0	50.0	33.33333333333333	50.0	0.0	0.4016275897220822	0.0043466189363861
Angola	Africa	2020-11-25	-13.38095238095238	66.66666666666666	66.66666666666666	50.0	50.0	50.0	33.33333333333333	50.0	0.0	0.3907610423811168	0.0034772951491089
Angola	Africa	2020-11-26	-12.809523809523812	66.66666666666666	66.66666666666666	50.0	50.0	50.0	33.33333333333333	50.0	0.0	0.341644248399953	0.0034772951491089
Angola	Africa	2020-11-27	-11.714285714285715	66.66666666666666	66.66666666666666	50.0	50.0	50.0	33.33333333333333	50.0	0.0	0.3220844631862153	0.0034772951491089
Angola	Africa	2020-11-28	-11.23809523809524	66.66666666666666	66.66666666666666	50.0	50.0	50.0	33.33333333333333	50.0	0.0	0.2929621163124279	0.0039119570427475
Angola	Africa	2020-11-29	-10.095238095238097	66.66666666666666	66.66666666666666	50.0	50.0	50.0	33.33333333333333	50.0	0.0	0.2651437551195565	0.0039119570427475
Angola	Africa	2020-11-30	-8.904761904761905	66.66666666666666	66.66666666666666	50.0	50.0	50.0	33.33333333333333	50.0	0.0	0.2195042562875016	0.0047812808300247
Angola	Africa	2020-12-01	-7.761904761904763	66.66666666666666	66.66666666666666	50.0	50.0	50.0	33.33333333333333	50.0	0.0	0.2212429038620561	0.0052159427236634
Angola	Africa	2020-12-02	-6.571428571428572	66.66666666666666	66.66666666666666	50.0	50.0	50.0	33.33333333333333	50.0	0.0	0.2164616230320313	0.0047812808300247
Angola	Africa	2020-12-03	-5.571428571428572	66.66666666666666	66.66666666666666	50.0	75.0	50.0	33.33333333333333	50.0	0.0	0.1916858950946301	0.0047812808300247
Angola	Africa	2020-12-04	-5.238095238095238	66.66666666666666	66.66666666666666	50.0	75.0	50.0	33.33333333333333	50.0	0.0	0.2108110184147292	0.0047812808300247
Angola	Africa	2020-12-05	-4.047619047619048	66.66666666666666	66.66666666666666	50.0	75.0	50.0	33.33333333333333	50.0	0.0	0.1951631902437391	0.0039119570427475
Angola	Africa	2020-12-06	-3.8571428571428568	66.66666666666666	66.66666666666666	50.0	75.0	50.0	33.33333333333333	50.0	0.0	0.2121150040956451	0.0034772951491089
Angola	Africa	2020-12-07	-3.8571428571428568	66.66666666666666	66.66666666666666	50.0	75.0	50.0	33.33333333333333	50.0	0.0	0.2212429038620561	0.0026079713618317
Angola	Africa	2020-12-08	-3.8571428571428568	66.66666666666666	66.66666666666666	50.0	75.0	50.0	33.33333333333333	50.0	0.0	0.207768385159259	0.002173309468193
Angola	Africa	2020-12-09	-4.190476190476192	66.66666666666666	66.66666666666666	50.0	75.0	50.0	33.33333333333333	50.0	0.0	0.2108110184147292	0.0030426332554703
Angola	Africa	2020-12-10	-4.476190476190476	66.66666666666666	66.66666666666666	50.0	75.0	50.0	33.33333333333333	50.0	0.0	0.24514930801218	0.0043466189363861
Angola	Africa	2020-12-11	-4.571428571428571	66.66666666666666	66.66666666666666	50.0	75.0	50.0	33.33333333333333	50.0	0.0	0.2468879555867345	0.0052159427236634
Angola	Africa	2020-12-12	-4.61904761904762	66.66666666666666	66.66666666666666	50.0	75.0	50.0	33.33333333333333	50.0	0.0	0.2716636835241357	0.0052159427236634
Angola	Africa	2020-12-13	-4.428571428571427	66.66666666666666	66.66666666666666	50.0	75.0	50.0	33.33333333333333	50.0	0.0	0.2594931505022544	0.0073892521918564
Angola	Africa	2020-12-14	-4.3809523809523805	66.66666666666666	66.66666666666666	50.0	75.0	50.0	33.33333333333333	50.0	0.0	0.2734023310986901	0.0078239140854951
Angola	Africa	2020-12-15	-4.142857142857143	66.66666666666666	66.66666666666666	50.0	75.0	50.0	33.33333333333333	50.0	0.0	0.2751409786732446	0.0073892521918564
Angola	Africa	2020-12-16	-3.6666666666666665	66.66666666666666	66.66666666666666	50.0	75.0	50.0	33.33333333333333	50.0	0.0	0.2621011218640861	0.0091278997664109
Angola	Africa	2020-12-17	-3.0476190476190483	66.66666666666666	66.66666666666666	50.0	75.0	50.0	33.33333333333333	50.0	0.0	0.2429759985439869	0.0086932378727723
Angola	Africa	2020-12-18	-2.4761904761904763	66.66666666666666	66.66666666666666	50.0	75.0	50.0	33.33333333333333	50.0	0.0	0.2177656087129472	0.0082585759791337
Angola	Africa	2020-12-19	-1.333333333333333	66.66666666666666	66.66666666666666	50.0	75.0	50.0	33.33333333333333	50.0	0.0	0.2021177805419569	0.0086932378727723
Angola	Africa	2020-12-20	-0.3809523809523811	66.66666666666666	66.66666666666666	50.0	75.0	50.0	33.33333333333333	50.0	0.0	0.1982058234992094	0.0069545902982178
Angola	Africa	2020-12-21	0.6190476190476192	66.66666666666666	66.66666666666666	50.0	75.0	50.0	33.33333333333333	50.0	0.0	0.1777767144981944	0.0078239140854951
Angola	Africa	2020-12-22	1.1428571428571437	66.66666666666666	66.66666666666666	50.0	75.0	50.0	33.33333333333333	50.0	0.0	0.1912512332009915	0.0091278997664109
Angola	Africa	2020-12-23	1.8571428571428563	66.66666666666666	66.66666666666666	50.0	75.0	50.0	33.33333333333333	50.0	0.0	0.2277628322666354	0.0060852665109406
Angola	Africa	2020-12-24	0.6666666666666666	66.66666666666666	66.66666666666666	50.0	75.0	50.0	33.33333333333333	50.0	0.0	0.2368907320330463	0.0047812808300247
Angola	Africa	2020-12-25	-8.285714285714285	66.66666666666666	66.66666666666666	50.0	75.0	50.0	33.33333333333333	50.0	0.0	0.2334134368839373	0.0052159427236634
Angola	Africa	2020-12-26	-11.666666666666664	66.66666666666666	66.66666666666666	50.0	75.0	50.0	33.33333333333333	50.0	0.0	0.2273281703729967	0.005650604617302
Angola	Africa	2020-12-27	-13.0	66.66666666666666	66.66666666666666	50.0	75.0	50.0	33.33333333333333	50.0	0.0	0.2590584886086158	0.0052159427236634
Angola	Africa	2020-12-28	-14.476190476190474	66.66666666666666	66.66666666666666	50.0	75.0	50.0	33.33333333333333	50.0	0.0	0.2651437551195565	0.005650604617302
Angola	Africa	2020-12-29	-15.904761904761903	66.66666666666666	66.66666666666666	50.0	75.0	50.0	33.33333333333333	50.0	0.0	0.2473226174803731	0.0043466189363861
Angola	Africa	2020-12-30	-17.238095238095234	66.66666666666666	66.66666666666666	50.0	75.0	50.0	33.33333333333333	50.0	0.0	0.2182002706065858	0.0052159427236634
Angola	Africa	2020-12-31	-18.047619047619047	66.66666666666666	66.66666666666666	50.0	75.0	50.0	33.33333333333333	50.0	0.0	0.2277628322666354	0.0052159427236634
Angola	Africa	2021-01-01	-18.047619047619047	66.66666666666666	66.66666666666666	50.0	75.0	50.0	33.33333333333333	50.0	0.0	0.2038564281165114	0.0039119570427475
Angola	Africa	2021-01-02	-18.80952380952381	66.66666666666666	66.66666666666666	50.0	75.0	50.0	33.33333333333333	50.0	0.0	0.1995098091801252	0.0034772951491089
Angola	Africa	2021-01-03	-18.857142857142858	66.66666666666666	66.66666666666666	50.0	75.0	50.0	33.33333333333333	50.0	0.0	0.174734081242724	0.0039119570427475
Angola	Africa	2021-01-04	-18.714285714285708	66.66666666666666	66.66666666666666	50.0	75.0	50.0	33.33333333333333	50.0	0.0	0.1686488147317834	0.002173309468193
Angola	Africa	2021-01-05	-18.571428571428573									0.1673448290508676	0.0030426332554703
Angola	Africa	2021-01-06	-18.57142857142857	66.66666666666666	66.66666666666666	50.0	75.0	50.0	33.33333333333333	50.0	0.0	0.1873392761582439	0.0034772951491089
Angola	Africa	2021-01-07	-17.38095238095238	66.66666666666666	66.66666666666666	50.0	75.0	50.0	33.33333333333333	50.0	0.0	0.1829926572218578	0.0034772951491089
Angola	Africa	2021-01-08	-9.333333333333334	66.66666666666666	66.66666666666666	50.0	75.0	50.0	33.33333333333333	50.0	0.0	0.2164616230320313	0.0043466189363861
Angola	Africa	2021-01-09	-6.571428571428572	66.66666666666666	66.66666666666666	50.0	75.0	50.0	33.33333333333333	50.0	0.0	0.2381947177139622	0.0039119570427475
Angola	Africa	2021-01-10	-5.9523809523809526	66.66666666666666	66.66666666666666	50.0	75.0	50.0	33.33333333333333	50.0	0.0	0.239498703394878	0.0034772951491089
Angola	Africa	2021-01-11	-5.380952380952382	66.66666666666666	66.66666666666666	50.0	75.0	50.0	33.33333333333333	50.0	0.0	0.2477572793740117	0.0052159427236634
Angola	Africa	2021-01-12	-5.238095238095238	66.66666666666666	66.66666666666666	50.0	75.0	50.0	33.33333333333333	50.0	0.0	0.2551465315658682	0.0052159427236634
Angola	Africa	2021-01-13	-5.9523809523809526	66.66666666666666	66.66666666666666	50.0	75.0	50.0	33.33333333333333	50.0	0.0	0.2438453223312641	0.0047812808300247
Angola	Africa	2021-01-14	-7.285714285714286	66.66666666666666	66.66666666666666	50.0	75.0	50.0	33.33333333333333	50.0	0.0	0.2777489500350764	0.0052159427236634
Angola	Africa	2021-01-15	-8.857142857142854	66.66666666666666	66.66666666666666	50.0	75.0	50.0	33.33333333333333	50.0	0.0	0.2664477408004723	0.005650604617302
Angola	Africa	2021-01-16	-10.952380952380947	66.66666666666666	66.66666666666666	50.0	75.0	50.0	33.33333333333333	50.0	0.0	0.2647090932259178	0.0065199284045792
Angola	Africa	2021-01-17	-13.238095238095234	66.66666666666666	66.66666666666666	50.0	75.0	50.0	33.33333333333333	50.0	0.0	0.2964394114615369	0.0086932378727723
Angola	Africa	2021-01-18	-15.190476190476188	66.66666666666666	66.66666666666666	50.0	75.0	50.0	33.33333333333333	50.0	0.0	0.2920927925251507	0.0082585759791337
Angola	Africa	2021-01-19	-16.9047619047619	66.66666666666666	66.66666666666666	50.0	75.0	50.0	33.33333333333333	50.0	0.0	0.2903541449505962	0.0086932378727723
Angola	Africa	2021-01-20	-17.523809523809522	66.66666666666666	66.66666666666666	50.0	75.0	50.0	33.33333333333333	50.0	0.0	0.2903541449505962	0.0086932378727723
Angola	Africa	2021-01-21	-17.619047619047613	66.66666666666666	66.66666666666666	50.0	75.0	50.0	33.33333333333333	50.0	0.0	0.24514930801218	0.0099972235536881
Angola	Africa	2021-01-22	-17.0952380952381	66.66666666666666	66.66666666666666	50.0	75.0	50.0	33.33333333333333	50.0	0.0	0.2564505172467841	0.0104318854473268
Angola	Africa	2021-01-23	-16.142857142857142	66.66666666666666	66.66666666666666	50.0	75.0	50.0	33.33333333333333	50.0	0.0	0.2616664599704475	0.011301209234604
Angola	Africa	2021-01-24	-15.476190476190474	66.66666666666666	66.66666666666666	50.0	75.0	50.0	33.33333333333333	50.0	0.0	0.2277628322666354	0.0099972235536881
Angola	Africa	2021-01-25	-14.904761904761903	66.66666666666666	66.66666666666666	50.0	75.0	50.0	33.33333333333333	50.0	0.0	0.2390640415012394	0.0095625616600495
Angola	Africa	2021-01-26	-14.190476190476188	66.66666666666666	66.66666666666666	50.0	75.0	50.0	33.33333333333333	50.0	0.0	0.2355867463521305	0.0086932378727723
Angola	Africa	2021-01-27	-13.523809523809526	66.66666666666666	66.66666666666666	50.0	75.0	50.0	33.33333333333333	50.0	0.0	0.2116803422020065	0.0078239140854951
Angola	Africa	2021-01-28	-12.952380952380947	66.66666666666666	66.66666666666666	50.0	75.0	50.0	33.33333333333333	50.0	0.0	0.2151576373511154	0.0069545902982178
Angola	Africa	2021-01-29	-12.238095238095234	66.66666666666666	66.66666666666666	50.0	75.0	50.0	33.33333333333333	50.0	0.0	0.1973364997119322	0.0052159427236634
Angola	Africa	2021-01-30	-12.095238095238097	66.66666666666666	66.66666666666666	50.0	75.0	50.0	33.33333333333333	50.0	0.0	0.1803846858600261	0.0030426332554703
Angola	Africa	2021-01-31	-11.523809523809526	66.66666666666666	66.66666666666666	50.0	75.0	50.0	33.33333333333333	50.0	0.0	0.172560771774531	0.0030426332554703
Angola	Africa	2021-02-01	-10.809523809523812	66.66666666666666	66.66666666666666	50.0	75.0	50.0	33.33333333333333	50.0	0.0	0.1534356484544318	0.002173309468193
Angola	Africa	2021-02-02	-10.23809523809524	66.66666666666666	66.66666666666666	50.0	75.0	50.0	33.33333333333333	50.0	0.0	0.1508276770926001	0.0026079713618317
Angola	Africa	2021-02-03	-9.952380952380953	66.66666666666666	66.66666666666666	50.0	75.0	50.0	33.33333333333333	50.0	0.0	0.1551742960289863	0.0034772951491089
Angola	Africa	2021-02-04	-14.571428571428571	66.66666666666666	66.66666666666666	50.0	75.0	50.0	33.33333333333333	50.0	0.0	0.1408304535389119	0.0039119570427475
Angola	Africa	2021-02-05	-19.19047619047619	33.33333333333333	33.33333333333333	100.0	100.0	50.0	33.33333333333333	50.0	0.0	0.1334412013470554	0.0043466189363861
Angola	Africa	2021-02-06	-20.57142857142857	33.33333333333333	33.33333333333333	100.0	100.0	50.0	33.33333333333333	50.0	0.0	0.1217053302188128	0.0047812808300247
Angola	Africa	2021-02-07	-21.619047619047624	33.33333333333333	33.33333333333333	100.0	100.0	50.0	33.33333333333333	50.0	0.0	0.1260519491551989	0.0039119570427475
Angola	Africa	2021-02-08	-22.380952380952376	33.33333333333333	33.33333333333333	100.0	100.0	50.0	33.33333333333333	50.0	0.0	0.1230093158997286	0.0039119570427475
Angola	Africa	2021-02-09	-22.76190476190476	33.33333333333333	33.33333333333333	100.0	100.0	50.0	33.33333333333333	50.0	0.0	0.1143160780269562	0.0043466189363861
Angola	Africa	2021-02-10	-23.04761904761905	33.33333333333333	33.33333333333333	100.0	100.0	50.0	33.33333333333333	50.0	0.0	0.1186626969633424	0.0073892521918564
Angola	Africa	2021-02-11	-18.42857142857143	33.33333333333333	33.33333333333333	100.0	100.0	50.0	33.33333333333333	50.0	0.0	0.1151854018142335	0.0060852665109406
Angola	Africa	2021-02-12	-14.190476190476188	33.33333333333333	33.33333333333333	100.0	100.0	50.0	33.33333333333333	50.0	0.0	0.1147507399205949	0.0069545902982178
Angola	Africa	2021-02-13	-13.285714285714285	33.33333333333333	33.33333333333333	100.0	100.0	50.0	33.33333333333333	50.0	0.0	0.1160547256015107	0.0069545902982178
Angola	Africa	2021-02-14	-12.333333333333336	33.33333333333333	33.33333333333333	100.0	100.0	50.0	33.33333333333333	50.0	0.0	0.1217053302188128	0.0073892521918564
Angola	Africa	2021-02-15	-16.19047619047619	33.33333333333333	33.33333333333333	100.0	100.0	50.0	33.33333333333333	50.0	0.0	0.116924049388788	0.0078239140854951
Angola	Africa	2021-02-16	-21.0	33.33333333333333	33.33333333333333	50.0	100.0	50.0	33.33333333333333	50.0	0.0	0.0982335879623274	0.0069545902982178
Angola	Africa	2021-02-17	-21.047619047619047	33.33333333333333	33.33333333333333	50.0	100.0	50.0	33.33333333333333	50.0	0.0	0.0825857597913372	0.0039119570427475
Angola	Africa	2021-02-18	-21.23809523809524	33.33333333333333	33.33333333333333	50.0	100.0	50.0	33.33333333333333	50.0	0.0	0.0830204216849758	0.0047812808300247
Angola	Africa	2021-02-19	-21.28571428571429	33.33333333333333	33.33333333333333	50.0	100.0	50.0	33.33333333333333	50.0	0.0	0.0799777884295055	0.0034772951491089
Angola	Africa	2021-02-20	-21.142857142857142	33.33333333333333	33.33333333333333	50.0	100.0	50.0	33.33333333333333	50.0	0.0	0.0738925219185649	0.0030426332554703
Angola	Africa	2021-02-21	-21.809523809523807	33.33333333333333	33.33333333333333	50.0	100.0	50.0	33.33333333333333	50.0	0.0	0.0665032697267084	0.0030426332554703
Angola	Africa	2021-02-22	-17.857142857142858	33.33333333333333	33.33333333333333	50.0	100.0	50.0	33.33333333333333	50.0	0.0	0.072588536237649	0.0026079713618317
Angola	Africa	2021-02-23	-13.095238095238097	33.33333333333333	33.33333333333333	50.0	100.0	50.0	33.33333333333333	50.0	0.0	0.0847590692595303	0.0026079713618317
Angola	Africa	2021-02-24	-12.952380952380956	33.33333333333333	33.33333333333333	50.0	100.0	50.0	33.33333333333333	50.0	0.0	0.1043188544732681	0.002173309468193
Angola	Africa	2021-02-25	-12.523809523809526	33.33333333333333	33.33333333333333	50.0	100.0	50.0	33.33333333333333	50.0	0.0	0.1056228401541839	0.0017386475745544
Angola	Africa	2021-02-26	-11.476190476190474	33.33333333333333	33.33333333333333	50.0	100.0	50.0	33.33333333333333	50.0	0.0	0.1221399921124514	0.0026079713618317
Angola	Africa	2021-02-27	-9.952380952380953	33.33333333333333	33.33333333333333	50.0	100.0	50.0	33.33333333333333	50.0	0.0	0.1230093158997286	0.0034772951491089
Angola	Africa	2021-02-28	-8.333333333333334	33.33333333333333	33.33333333333333	50.0	100.0	50.0	33.33333333333333	50.0	0.0	0.1251826253679217	0.0039119570427475
Angola	Africa	2021-03-01	-6.904761904761906	33.33333333333333	33.33333333333333	50.0	100.0	50.0	33.33333333333333	50.0	0.0	0.1330065394534168	0.0039119570427475
Angola	Africa	2021-03-02	-5.571428571428572	33.33333333333333	33.33333333333333	50.0	100.0	50.0	33.33333333333333	50.0	0.0	0.1295292443043079	0.0043466189363861
Angola	Africa	2021-03-03	-4.666666666666667	33.33333333333333	33.33333333333333	50.0	100.0	50.0	33.33333333333333	50.0	0.0	0.1230093158997286	0.0039119570427475
Angola	Africa	2021-03-04	-4.0	33.33333333333333	33.33333333333333	50.0	100.0	50.0	33.33333333333333	50.0	0.0	0.1243133015806444	0.0039119570427475
Angola	Africa	2021-03-05	-3.8095238095238098	33.33333333333333	33.33333333333333	50.0	100.0	50.0	33.33333333333333	50.0	0.0	0.1160547256015107	0.0030426332554703
Angola	Africa	2021-03-06	-4.428571428571429	33.33333333333333	33.33333333333333	50.0	100.0	50.0	33.33333333333333	50.0	0.0	0.1186626969633424	0.0026079713618317
Angola	Africa	2021-03-07	-4.571428571428573	33.33333333333333	33.33333333333333	50.0	100.0	50.0	33.33333333333333	50.0	0.0	0.1212706683251741	0.0026079713618317
Angola	Africa	2021-03-08	-8.952380952380953	33.33333333333333	33.33333333333333	50.0	100.0	50.0	33.33333333333333	50.0	0.0	0.1104041209842087	0.0030426332554703
Angola	Africa	2021-03-09	-9.190476190476192	33.33333333333333	33.33333333333333	50.0	100.0	50.0	33.33333333333333	50.0	0.0	0.1008415593241591	0.0026079713618317
Angola	Africa	2021-03-10	-9.190476190476192	33.33333333333333	33.33333333333333	50.0	100.0	50.0	33.33333333333333	50.0	0.0	0.1034495306859908	0.0026079713618317
Angola	Africa	2021-03-11	-9.095238095238097	33.33333333333333	33.33333333333333	50.0	100.0	50.0	33.33333333333333	50.0	0.0	0.0973642641750502	0.0026079713618317
Angola	Africa	2021-03-12	-9.19047619047619	33.33333333333333	33.33333333333333	50.0	100.0	50.0	33.33333333333333	50.0	0.0	0.1038841925796295	0.0034772951491089
Angola	Africa	2021-03-13	-9.0	33.33333333333333	33.33333333333333	50.0	100.0	50.0	33.33333333333333	50.0	0.0	0.1164893874951493	0.0034772951491089
Angola	Africa	2021-03-14	-9.428571428571429	33.33333333333333	33.33333333333333	50.0	100.0	50.0	33.33333333333333	50.0	0.0	0.1277905967297534	0.0030426332554703
Angola	Africa	2021-03-15	-5.238095238095238	33.33333333333333	33.33333333333333	50.0	100.0	50.0	33.33333333333333	50.0	0.0	0.1299639061979465	0.0026079713618317
Angola	Africa	2021-03-16	-6.904761904761906	33.33333333333333	33.33333333333333	50.0	100.0	50.0	33.33333333333333	50.0	0.0	0.1443077486880209	0.0026079713618317
Angola	Africa	2021-03-17	-6.904761904761906	33.33333333333333	33.33333333333333	50.0	100.0	50.0	33.33333333333333	50.0	0.0	0.1425691011134664	0.0026079713618317
Angola	Africa	2021-03-18	-6.714285714285714	33.33333333333333	33.33333333333333	50.0	100.0	50.0	33.33333333333333	50.0	0.0	0.1534356484544318	0.002173309468193
Angola	Africa	2021-03-19	-6.523809523809522	33.33333333333333	33.33333333333333	50.0	100.0	50.0	33.33333333333333	50.0	0.0	0.1638675339017586	0.002173309468193
Angola	Africa	2021-03-20	-6.3809523809523805	33.33333333333333	33.33333333333333	50.0	100.0	50.0	33.33333333333333	50.0	0.0	0.1621288863272041	0.0026079713618317
Angola	Africa	2021-03-21	-6.904761904761906	33.33333333333333	33.33333333333333	50.0	100.0	50.0	33.33333333333333	50.0	0.0	0.1534356484544318	0.0026079713618317
Angola	Africa	2021-03-22	-11.142857142857144	33.33333333333333	33.33333333333333	50.0	75.0	50.0	66.66666666666666	50.0	0.0	0.152131662773516	0.0039119570427475
Angola	Africa	2021-03-23	-14.61904761904762	33.33333333333333	33.33333333333333	50.0	75.0	50.0	66.66666666666666	50.0	0.0	0.1425691011134664	0.0034772951491089
Angola	Africa	2021-03-24	-16.285714285714285	33.33333333333333	33.33333333333333	50.0	75.0	50.0	66.66666666666666	50.0	0.0	0.1508276770926001	0.0043466189363861
Angola	Africa	2021-03-25	-17.857142857142858	33.33333333333333	33.33333333333333	50.0	75.0	50.0	66.66666666666666	50.0	0.0	0.1547396341353477	0.0043466189363861
Angola	Africa	2021-03-26	-19.571428571428573	33.33333333333333	33.33333333333333	50.0	75.0	50.0	66.66666666666666	50.0	0.0	0.1386571440707188	0.0034772951491089
Angola	Africa	2021-03-27	-20.0	33.33333333333333	33.33333333333333	50.0	75.0	50.0	66.66666666666666	50.0	0.0	0.1456117343689367	0.0030426332554703
Angola	Africa	2021-03-28	-19.857142857142858	33.33333333333333	33.33333333333333	50.0	75.0	50.0	66.66666666666666	50.0	0.0	0.1434384249007436	0.0026079713618317
Angola	Africa	2021-03-29	-16.19047619047619	33.33333333333333	33.33333333333333	50.0	75.0	50.0	66.66666666666666	50.0	0.0	0.1629982101144814	0.0017386475745544
Angola	Africa	2021-03-30	-11.571428571428571	33.33333333333333	33.33333333333333	50.0	100.0	50.0	66.66666666666666	50.0	0.0	0.1773420526045558	0.0026079713618317
Angola	Africa	2021-03-31	-8.761904761904763	33.33333333333333	33.33333333333333	50.0	100.0	50.0	66.66666666666666	50.0	0.0	0.2064643994783432	0.002173309468193
Angola	Africa	2021-04-01	-5.333333333333333	33.33333333333333	33.33333333333333	50.0	100.0	50.0	66.66666666666666	50.0	0.0	0.2108110184147292	0.0026079713618317
Angola	Africa	2021-04-02	-7.523809523809522	33.33333333333333	33.33333333333333	50.0	100.0	50.0	66.66666666666666	50.0	0.0	0.2199389181811403	0.0026079713618317
Angola	Africa	2021-04-03	-7.952380952380952	33.33333333333333	33.33333333333333	50.0	100.0	50.0	66.66666666666666	50.0	0.0	0.2381947177139622	0.0030426332554703
Angola	Africa	2021-04-04	-6.857142857142858	33.33333333333333	33.33333333333333	50.0	100.0	50.0	66.66666666666666	50.0	0.0	0.2468879555867345	0.0039119570427475
Angola	Africa	2021-04-05	-5.80952380952381	33.33333333333333	33.33333333333333	50.0	100.0	50.0	66.66666666666666	50.0	0.0	0.254277207778591	0.0039119570427475
Angola	Africa	2021-04-06	-4.666666666666667	0.0	33.33333333333333	50.0	100.0	50.0	66.66666666666666	50.0	0.0	0.3055673112279478	0.0047812808300247
Angola	Africa	2021-04-07	-5.619047619047618	0.0	33.33333333333333	50.0	100.0	50.0	66.66666666666666	50.0	0.0	0.3038286636533934	0.0043466189363861
Angola	Africa	2021-04-08	-7.142857142857142	0.0	33.33333333333333	50.0	100.0	50.0	66.66666666666666	50.0	0.0	0.3081752825897795	0.0047812808300247
Angola	Africa	2021-04-09	-3.0	0.0	33.33333333333333	50.0	100.0	50.0	66.66666666666666	50.0	0.0	0.3368629675699282	0.0047812808300247
Argentina	South America	2020-03-03	5.857142857142858	0.0	0.0	0.0	0.0	0.0	0.0	0.0	0.0	0.0022125961016225
Argentina	South America	2020-03-04	5.952380952380952	0.0	0.0	0.0	0.0	0.0	0.0	0.0	0.0	0.0011062980508112
Argentina	South America	2020-03-05	6.428571428571428	0.0	0.0	0.0	0.0	0.0	0.0	0.0	0.0	0.0007375320338741
Argentina	South America	2020-03-06	7.0	0.0	0.0	0.0	0.0	0.0	0.0	0.0	0.0	0.0011062980508112
Argentina	South America	2020-03-07	7.142857142857142	0.0	0.0	0.0	0.0	0.0	0.0	0.0	0.0	0.003540153762596
Argentina	South America	2020-03-08	7.523809523809522	0.0	0.0	0.0	0.0	0.0	0.0	0.0	0.0	0.004425192203245	0.0022125961016225
Argentina	South America	2020-03-09	7.761904761904763	0.0	0.0	0.0	0.0	0.0	0.0	0.0	0.0	0.0037930218884957	0.0011062980508112
Argentina	South America	2020-03-10	8.285714285714285	0.0	0.0	0.0	0.0	0.0	0.0	0.0	0.0	0.0050573625179942	0.0007375320338741
Argentina	South America	2020-03-11	6.761904761904763	0.0	0.0	100.0	0.0	0.0	0.0	0.0	0.0	0.0056895328327435	0.0005531490254056
Argentina	South America	2020-03-12	6.523809523809522	0.0	0.0	100.0	0.0	0.0	0.0	0.0	0.0	0.0056895328327435	0.0004425192203245
Argentina	South America	2020-03-13	5.761904761904763	0.0	0.0	100.0	0.0	0.0	0.0	0.0	0.0	0.0091664695638646	0.0007375320338741
Argentina	South America	2020-03-14	3.0	0.0	0.0	100.0	0.0	0.0	0.0	0.0	0.0	0.0082182140917407	0.0006321703147492
Argentina	South America	2020-03-15	0.1428571428571429	0.0	0.0	100.0	0.0	0.0	0.0	0.0	0.0	0.0104308101933632	0.0003160851573746
Argentina	South America	2020-03-16	-3.285714285714286	100.0	0.0	100.0	0.0	0.0	0.0	0.0	0.0	0.0139077469244843	0.0003160851573746
Argentina	South America	2020-03-17	-9.0	100.0	0.0	100.0	0.0	0.0	0.0	0.0	0.0	0.0161203430261068	0.0003160851573746
Argentina	South America	2020-03-18	-13.285714285714285	100.0	0.0	100.0	0.0	0.0	0.0	0.0	0.0	0.0189651094424786	0.0003160851573746
Argentina	South America	2020-03-19	-19.23809523809524	100.0	100.0	100.0	100.0	0.0	100.0	0.0	0.0	0.0246546422752221	0.0006321703147492
Argentina	South America	2020-03-20	-30.23809523809524	100.0	100.0	100.0	100.0	0.0	100.0	100.0	0.0	0.0306602602653404	0.0003160851573746
Argentina	South America	2020-03-21	-38.47619047619048	100.0	100.0	100.0	100.0	0.0	100.0	100.0	0.0	0.0391945595144557	0.0006321703147492
Argentina	South America	2020-03-22	-46.57142857142858	100.0	100.0	100.0	100.0	0.0	100.0	100.0	0.0	0.0698548197797961	0.0006321703147492
Argentina	South America	2020-03-23	-56.52380952380952	100.0	100.0	100.0	100.0	100.0	100.0	100.0	25.0	0.0774408635567876	0.0006321703147492
Argentina	South America	2020-03-24	-64.47619047619047	100.0	100.0	100.0	100.0	100.0	100.0	100.0	25.0	0.1008311652025112	0.0012643406294985
Argentina	South America	2020-03-25	-70.66666666666667	100.0	100.0	100.0	100.0	100.0	100.0	100.0	75.0	0.0973542284713901	0.0018965109442478
Argentina	South America	2020-03-26	-76.71428571428571	100.0	100.0	100.0	100.0	100.0	100.0	100.0	75.0	0.1280144887367305	0.0018965109442478
Argentina	South America	2020-03-27	-77.28571428571429	100.0	100.0	100.0	100.0	100.0	100.0	100.0	75.0	0.1457152575497106	0.0031608515737464
Argentina	South America	2020-03-28	-77.33333333333333	100.0	100.0	100.0	100.0	100.0	100.0	100.0	75.0	0.1681573037233102	0.004425192203245
Argentina	South America	2020-03-29	-77.19047619047619	100.0	100.0	100.0	100.0	100.0	100.0	100.0	75.0	0.1514047903824541	0.0047412773606196
Argentina	South America	2020-03-30	-75.95238095238095	100.0	100.0	100.0	100.0	100.0	100.0	100.0	75.0	0.1640481966774399	0.0060056179901182
Argentina	South America	2020-03-31	-75.52380952380953	100.0	100.0	100.0	100.0	100.0	100.0	100.0	75.0	0.2108287999688871	0.0066377883048675
Argentina	South America	2020-04-01	-75.09523809523809	100.0	100.0	100.0	100.0	100.0	100.0	100.0	75.0	0.2108287999688871	0.0063217031474928
Argentina	South America	2020-04-02	-74.57142857142857	100.0	100.0	100.0	100.0	100.0	100.0	100.0	75.0	0.1994497343034	0.0085342992491153
Argentina	South America	2020-04-03	-73.95238095238095	100.0	100.0	100.0	100.0	100.0	100.0	100.0	75.0	0.2136735663852588	0.0082182140917407
Argentina	South America	2020-04-04	-73.28571428571428	100.0	100.0	100.0	100.0	100.0	100.0	100.0	75.0	0.2405408047621036	0.007902128934366
Argentina	South America	2020-04-05	-72.71428571428571	100.0	100.0	100.0	100.0	100.0	100.0	100.0	75.0	0.2231561211064982	0.007902128934366
Argentina	South America	2020-04-06	-71.71428571428572	100.0	100.0	100.0	100.0	100.0	100.0	100.0	75.0	0.2320065055129882	0.007902128934366
Argentina	South America	2020-04-07	-69.90476190476191	100.0	100.0	100.0	100.0	100.0	100.0	100.0	75.0	0.1814328803330452	0.0091664695638646
Argentina	South America	2020-04-08	-69.1904761904762	100.0	100.0	100.0	100.0	100.0	100.0	100.0	75.0	0.2089322890246392	0.0110629805081125
Argentina	South America	2020-04-09	-69.0	100.0	100.0	100.0	100.0	100.0	100.0	100.0	75.0	0.2092483741820139	0.0113790656654871
Argentina	South America	2020-04-10	-70.66666666666667	100.0	100.0	100.0	100.0	100.0	100.0	100.0	75.0	0.2244204617359967	0.0135916617671096
Argentina	South America	2020-04-11	-70.71428571428571	100.0	100.0	100.0	100.0	100.0	100.0	100.0	75.0	0.1656286224643131	0.0126434062949857
Argentina	South America	2020-04-12	-70.66666666666667	100.0	100.0	100.0	100.0	100.0	100.0	100.0	75.0	0.2184148437458784	0.0145399172392335
Argentina	South America	2020-04-13	-70.66666666666667	100.0	100.0	100.0	100.0	100.0	100.0	100.0	75.0	0.2067196929230168	0.0154881727113575
Argentina	South America	2020-04-14	-70.33333333333333	100.0	100.0	100.0	100.0	100.0	100.0	100.0	75.0	0.2051392671361435	0.0145399172392335
Argentina	South America	2020-04-15	-70.0	100.0	100.0	100.0	100.0	100.0	100.0	100.0	75.0	0.2301099945687404	0.0151720875539828
Argentina	South America	2020-04-16	-69.23809523809524	100.0	100.0	100.0	100.0	100.0	100.0	100.0	75.0	0.2452820821227233	0.0135916617671096
Argentina	South America	2020-04-17	-66.90476190476191	100.0	100.0	100.0	100.0	100.0	100.0	100.0	75.0	0.2193630992180024	0.0129594914523603
Argentina	South America	2020-04-18	-66.52380952380952	100.0	100.0	100.0	100.0	100.0	100.0	100.0	75.0	0.2474946782243457	0.0145399172392335
Argentina	South America	2020-04-19	-66.52380952380952	100.0	100.0	100.0	100.0	100.0	100.0	100.0	75.0	0.2203113546901264	0.013275576609735
Argentina	South America	2020-04-20	-66.0	100.0	100.0	100.0	100.0	100.0	100.0	100.0	75.0	0.2316904203556135	0.012327321137611
Argentina	South America	2020-04-21	-65.76190476190476	100.0	100.0	100.0	100.0	100.0	100.0	100.0	75.0	0.238328208660481	0.0142238320818589
Argentina	South America	2020-04-22	-65.61904761904763	100.0	100.0	100.0	100.0	100.0	100.0	100.0	75.0	0.2215756953196249	0.0129594914523603
Argentina	South America	2020-04-23	-65.47619047619047	100.0	100.0	100.0	100.0	100.0	100.0	100.0	75.0	0.2730975759716919	0.0158042578687321
Argentina	South America	2020-04-24	-65.3809523809524	100.0	100.0	100.0	100.0	100.0	100.0	100.0	75.0	0.2964878776174154	0.016752513340856
Argentina	South America	2020-04-25	-65.52380952380953	100.0	100.0	100.0	100.0	100.0	100.0	100.0	75.0	0.3230390308368855	0.01770076881298
Argentina	South America	2020-04-26	-65.3809523809524	100.0	100.0	100.0	100.0	100.0	100.0	100.0	75.0	0.3328376707154994	0.0189651094424786
Argentina	South America	2020-04-27	-65.42857142857143	100.0	100.0	100.0	100.0	100.0	66.66666666666666	50.0	75.0	0.3356824371318712	0.0192811945998532
Argentina	South America	2020-04-28	-65.80952380952381	100.0	100.0	100.0	100.0	100.0	66.66666666666666	50.0	75.0	0.3464293324826091	0.0189651094424786
Argentina	South America	2020-04-29	-65.23809523809524	100.0	100.0	100.0	100.0	100.0	66.66666666666666	50.0	75.0	0.3606531645644681	0.0195972797572278
Argentina	South America	2020-04-30	-64.33333333333333	100.0	100.0	100.0	100.0	100.0	66.66666666666666	50.0	75.0	0.3138725612730208	0.016752513340856
Argentina	South America	2020-05-01	-66.57142857142857	100.0	100.0	100.0	100.0	100.0	66.66666666666666	50.0	75.0	0.292378770571545	0.0154881727113575
Argentina	South America	2020-05-02	-65.6190476190476	100.0	100.0	100.0	100.0	100.0	66.66666666666666	50.0	75.0	0.2847927267945537	0.0164364281834814
Argentina	South America	2020-05-03	-65.23809523809524	100.0	100.0	100.0	100.0	100.0	66.66666666666666	50.0	75.0	0.2816318752208072	0.0170685984982307
Argentina	South America	2020-05-04	-64.52380952380952	100.0	100.0	100.0	100.0	100.0	66.66666666666666	50.0	75.0	0.2794192791191847	0.0199133649146025
Argentina	South America	2020-05-05	-63.38095238095239	100.0	100.0	100.0	100.0	100.0	66.66666666666666	50.0	75.0	0.2822640455355565	0.0180168539703546
Argentina	South America	2020-05-06	-62.85714285714285	100.0	100.0	100.0	100.0	100.0	66.66666666666666	50.0	75.0	0.2917466002567958	0.0186490242851039
Argentina	South America	2020-05-07	-62.52380952380952	100.0	100.0	100.0	100.0	100.0	66.66666666666666	50.0	75.0	0.2980683034042887	0.0202294500719771
Argentina	South America	2020-05-08	-58.809523809523824	100.0	100.0	100.0	100.0	100.0	66.66666666666666	50.0	75.0	0.3410558848072401	0.0214937907014757
Argentina	South America	2020-05-09	-57.90476190476191	100.0	100.0	100.0	100.0	100.0	66.66666666666666	50.0	75.0	0.3461132473252345	0.0199133649146025
Argentina	South America	2020-05-10	-57.0952380952381	100.0	100.0	100.0	100.0	100.0	66.66666666666666	50.0	75.0	0.3954225318756788	0.0186490242851039
Argentina	South America	2020-05-11	-56.14285714285714	100.0	100.0	100.0	100.0	100.0	66.66666666666666	100.0	75.0	0.4396744539081289	0.0170685984982307
Argentina	South America	2020-05-12	-55.190476190476176	100.0	66.66666666666666	100.0	100.0	100.0	66.66666666666666	100.0	75.0	0.4877193978290746	0.0173846836556053
Argentina	South America	2020-05-13	-54.57142857142858	100.0	66.66666666666666	100.0	100.0	100.0	66.66666666666666	100.0	75.0	0.5281782979730291	0.01770076881298
Argentina	South America	2020-05-14	-54.0952380952381	100.0	66.66666666666666	100.0	100.0	100.0	66.66666666666666	100.0	75.0	0.5572581324514962	0.0224420461735996
Argentina	South America	2020-05-15	-53.76190476190475	100.0	66.66666666666666	100.0	100.0	100.0	66.66666666666666	100.0	75.0	0.5904470739758337	0.0199133649146025
Argentina	South America	2020-05-16	-53.33333333333334	100.0	66.66666666666666	100.0	100.0	100.0	66.66666666666666	100.0	75.0	0.6413367843131512	0.0199133649146025
Argentina	South America	2020-05-17	-52.90476190476191	100.0	66.66666666666666	100.0	100.0	100.0	66.66666666666666	100.0	75.0	0.6429172101000246	0.0214937907014757
Argentina	South America	2020-05-18	-52.61904761904761	100.0	66.66666666666666	100.0	100.0	100.0	66.66666666666666	100.0	75.0	0.6615662343851285	0.0214937907014757
Argentina	South America	2020-05-19	-52.42857142857142	100.0	66.66666666666666	100.0	100.0	100.0	66.66666666666666	100.0	75.0	0.7099272634634489	0.0233903016457236
Argentina	South America	2020-05-20	-52.38095238095239	100.0	66.66666666666666	100.0	100.0	100.0	66.66666666666666	100.0	75.0	0.7598687183286427	0.0233903016457236
Argentina	South America	2020-05-21	-52.61904761904761	100.0	66.66666666666666	100.0	100.0	100.0	66.66666666666666	100.0	75.0	0.8840901851768774	0.0199133649146025
Argentina	South America	2020-05-22	-52.71428571428572	100.0	66.66666666666666	100.0	100.0	100.0	66.66666666666666	100.0	75.0	1.0019899488776192	0.0243385571178475
Argentina	South America	2020-05-23	-52.47619047619048	100.0	66.66666666666666	100.0	100.0	100.0	66.66666666666666	100.0	75.0	1.1214701383652346	0.0259189829047207
Argentina	South America	2020-05-24	-52.33333333333334	100.0	66.66666666666666	100.0	100.0	100.0	66.66666666666666	100.0	75.0	1.2668693107575704	0.0249707274325968
Argentina	South America	2020-05-25	-55.523809523809526	100.0	66.66666666666666	100.0	100.0	100.0	66.66666666666666	100.0	75.0	1.3455745149438565	0.0268672383768446
Argentina	South America	2020-05-26	-55.380952380952365	100.0	66.66666666666666	100.0	100.0	100.0	66.66666666666666	100.0	75.0	1.3967803104385492	0.0287637493210925
Argentina	South America	2020-05-27	-55.190476190476176	100.0	66.66666666666666	100.0	100.0	100.0	66.66666666666666	100.0	75.0	1.4697959817920916	0.0306602602653404
Argentina	South America	2020-05-28	-54.61904761904761	100.0	66.66666666666666	100.0	100.0	100.0	66.66666666666666	100.0	75.0	1.5080422858344231	0.0290798344784671
Argentina	South America	2020-05-29	-54.14285714285714	100.0	66.66666666666666	100.0	100.0	100.0	66.66666666666666	100.0	75.0	1.5077262006770489	0.0274994086915939
Argentina	South America	2020-05-30	-54.23809523809525	100.0	66.66666666666666	100.0	100.0	100.0	66.66666666666666	100.0	75.0	1.5364899499981417	0.0262350680620954
Argentina	South America	2020-05-31	-54.28571428571429	100.0	66.66666666666666	100.0	100.0	100.0	66.66666666666666	100.0	75.0	1.509306626463922	0.0274994086915939
Argentina	South America	2020-06-01	-50.90476190476191	100.0	66.66666666666666	100.0	100.0	100.0	66.66666666666666	100.0	75.0	1.5130996483524175	0.0281315790063432
Argentina	South America	2020-06-02	-50.76190476190475	100.0	66.66666666666666	100.0	100.0	100.0	66.66666666666666	100.0	75.0	1.6091895361943094	0.0268672383768446
Argentina	South America	2020-06-03	-50.57142857142858	100.0	66.66666666666666	100.0	100.0	100.0	66.66666666666666	100.0	75.0	1.6863143145937225	0.0262350680620954
Argentina	South America	2020-06-04	-50.47619047619048	100.0	66.66666666666666	100.0	100.0	100.0	66.66666666666666	100.0	75.0	1.7368879397736652	0.0316085157374643
Argentina	South America	2020-06-05	-50.33333333333334	100.0	66.66666666666666	100.0	100.0	100.0	66.66666666666666	100.0	75.0	1.7757664141307463	0.03540153762596
Argentina	South America	2020-06-06	-49.76190476190475	100.0	66.66666666666666	100.0	100.0	100.0	66.66666666666666	100.0	75.0	1.83519042371718	0.0379302188849572
Argentina	South America	2020-06-07	-49.14285714285714	100.0	66.66666666666666	100.0	100.0	100.0	66.66666666666666	100.0	75.0	1.8784940902775047	0.0395106446718304
Argentina	South America	2020-06-08	-48.61904761904761	100.0	66.66666666666666	100.0	100.0	100.0	66.66666666666666	100.0	75.0	1.961308401509662	0.0433036665603261
Argentina	South America	2020-06-09	-48.0952380952381	100.0	66.66666666666666	100.0	100.0	100.0	66.66666666666666	100.0	75.0	2.0362205838074523	0.0467806032914472
Argentina	South America	2020-06-10	-47.42857142857142	100.0	66.66666666666666	100.0	100.0	100.0	66.66666666666666	100.0	75.0	2.1237761724002286	0.0480449439209457
Argentina	South America	2020-06-11	-46.71428571428572	100.0	66.66666666666666	100.0	100.0	100.0	66.66666666666666	100.0	75.0	2.2682270893204404	0.049625369707819
Argentina	South America	2020-06-12	-46.04761904761904	100.0	66.66666666666666	100.0	100.0	100.0	66.66666666666666	100.0	75.0	2.442390011033869	0.0483610290783204
Argentina	South America	2020-06-13	-45.523809523809526	100.0	66.66666666666666	100.0	100.0	100.0	66.66666666666666	100.0	75.0	2.615604677275173	0.0527862212815654
Argentina	South America	2020-06-14	-45.04761904761904	100.0	66.66666666666666	100.0	100.0	100.0	66.66666666666666	100.0	75.0	2.7761759372214927	0.0534183915963147
Argentina	South America	2020-06-15	-48.0	100.0	66.66666666666666	100.0	100.0	100.0	66.66666666666666	100.0	75.0	2.896920467338606	0.0508897103373175
Argentina	South America	2020-06-16	-47.523809523809526	100.0	66.66666666666666	100.0	100.0	100.0	66.66666666666666	100.0	75.0	2.9705683090068984	0.0508897103373175
Argentina	South America	2020-06-17	-47.57142857142858	100.0	66.66666666666666	100.0	100.0	100.0	66.66666666666666	100.0	75.0	3.0233545302884632	0.0562631580126865
Argentina	South America	2020-06-18	-47.71428571428572	100.0	66.66666666666666	100.0	100.0	100.0	66.66666666666666	100.0	75.0	3.2041552403067595	0.0578435837995597
Argentina	South America	2020-06-19	-47.61904761904761	100.0	66.66666666666666	100.0	100.0	100.0	66.66666666666666	100.0	75.0	3.4156162105903967	0.0613205205306808
Argentina	South America	2020-06-20	-47.76190476190475	100.0	66.66666666666666	100.0	100.0	100.0	66.66666666666666	100.0	75.0	3.448172981799984	0.0559470728553118
Argentina	South America	2020-06-21	-47.0952380952381	100.0	66.66666666666666	100.0	100.0	100.0	66.66666666666666	100.0	75.0	3.5426824438550018	0.0562631580126865
Argentina	South America	2020-06-22	-44.42857142857142	100.0	66.66666666666666	100.0	100.0	100.0	66.66666666666666	100.0	75.0	3.8391703214724178	0.0597400947438075
Argentina	South America	2020-06-23	-45.23809523809525	100.0	66.66666666666666	100.0	100.0	100.0	66.66666666666666	100.0	75.0	4.123014792794847	0.0632170314749286
Argentina	South America	2020-06-24	-45.57142857142858	100.0	66.66666666666666	100.0	100.0	100.0	66.66666666666666	100.0	75.0	4.519701665300025	0.0641652869470526
Argentina	South America	2020-06-25	-45.76190476190475	100.0	66.66666666666666	100.0	100.0	100.0	66.66666666666666	100.0	75.0	4.7245248472787935	0.0638492017896779
Argentina	South America	2020-06-26	-46.0952380952381	100.0	66.66666666666666	100.0	100.0	100.0	66.66666666666666	100.0	75.0	4.9856111872702495	0.0647974572618018
Argentina	South America	2020-06-27	-46.0	100.0	66.66666666666666	100.0	100.0	100.0	66.66666666666666	100.0	75.0	5.228048502976598	0.0679583088355483
Argentina	South America	2020-06-28	-46.90476190476191	100.0	66.66666666666666	100.0	100.0	100.0	66.66666666666666	100.0	75.0	5.420228278660384	0.0698548197797961
Argentina	South America	2020-06-29	-46.57142857142857	100.0	66.66666666666666	100.0	100.0	100.0	66.66666666666666	100.0	75.0	5.479968373404192	0.0749121822977904
Argentina	South America	2020-06-30	-46.61904761904761	100.0	66.66666666666666	100.0	100.0	100.0	66.66666666666666	100.0	75.0	5.4768075218304455	0.0723835010387933
Argentina	South America	2020-07-01	-47.0	100.0	100.0	100.0	100.0	100.0	66.66666666666666	100.0	75.0	5.482813139820564	0.0742800119830411
Argentina	South America	2020-07-02	-47.33333333333334	100.0	100.0	100.0	100.0	100.0	66.66666666666666	100.0		5.526432891538264	0.0742800119830411
Argentina	South America	2020-07-03	-47.61904761904761	100.0	100.0	100.0	100.0	100.0	66.66666666666666	100.0	75.0	5.513473400085903	0.0799695448157847
Argentina	South America	2020-07-04	-47.95238095238096	100.0	100.0	100.0	100.0	100.0	66.66666666666666	100.0	75.0	5.573213494829711	0.0866073331206522
Argentina	South America	2020-07-05	-47.90476190476191	100.0	100.0	100.0	100.0	100.0	66.66666666666666	100.0	75.0	5.652234784173372	0.0869234182780269
Argentina	South America	2020-07-06	-48.14285714285714	100.0	100.0	100.0	100.0	100.0	66.66666666666666	100.0	75.0	5.746112075913643	0.0954577175271422
Argentina	South America	2020-07-07	-48.0	100.0	100.0	100.0	100.0	100.0	66.66666666666666	100.0	75.0	5.972745133751261	0.1065206980352548
Argentina	South America	2020-07-08	-47.0	100.0	100.0	100.0	100.0	100.0	66.66666666666666	100.0	75.0	6.268916926211301	0.1084172089795026
Argentina	South America	2020-07-09	-49.28571428571429	100.0	100.0	100.0	100.0	100.0	66.66666666666666	100.0	75.0	6.5593991858386	0.1058885277205055
Argentina	South America	2020-07-10	-51.0952380952381	100.0	100.0	100.0	100.0	100.0	66.66666666666666	100.0	75.0	6.724395637988162	0.1065206980352548
Argentina	South America	2020-07-11	-51.0	100.0	100.0	100.0	100.0	100.0	66.66666666666666	100.0	75.0	6.995912788172983	0.1039920167762576
Argentina	South America	2020-07-12	-51.0	100.0	100.0	100.0	100.0	100.0	66.66666666666666	100.0	75.0	7.0648193524806535	0.1068367831926294
Argentina	South America	2020-07-13	-50.71428571428572	100.0	100.0	100.0	100.0	100.0	66.66666666666666	100.0	75.0	7.212431120974611	0.1014633355172605
Argentina	South America	2020-07-14	-50.47619047619048	100.0	100.0	100.0	100.0	100.0	66.66666666666666	100.0	75.0	7.422943835786125	0.1024115909893844
Argentina	South America	2020-07-15	-50.76190476190475	100.0	100.0	100.0	100.0	100.0	66.66666666666666	100.0	75.0	7.622709655246902	0.112526316025373
Argentina	South America	2020-07-16	-48.0952380952381	100.0	100.0	100.0	100.0	100.0	66.66666666666666	100.0	75.0	7.61449144115516	0.1239053816908602
Argentina	South America	2020-07-17	-45.71428571428572	100.0	100.0	100.0	100.0	100.0	66.66666666666666	100.0	75.0	7.978305457293372	0.1276984035793559
Argentina	South America	2020-07-18	-45.38095238095239	100.0	100.0	100.0	100.0	100.0	66.66666666666666	100.0	75.0	7.9068702117267025	0.1295949145236037
Argentina	South America	2020-07-19	-44.71428571428572	100.0	100.0	100.0	100.0	100.0	66.66666666666666	100.0	75.0	8.404388249434392	0.1311753403104769
Argentina	South America	2020-07-20	-44.095238095238095	100.0	66.66666666666666	100.0	100.0	100.0	66.66666666666666	100.0	75.0	8.695186594219063	0.1485600239660823
Argentina	South America	2020-07-21	-44.190476190476176	100.0	66.66666666666666	100.0	100.0	100.0	66.66666666666666	100.0	75.0	9.232215276598582	0.1649964521495638
Argentina	South America	2020-07-22	-44.42857142857142	100.0	66.66666666666666	100.0	100.0	100.0	66.66666666666666	100.0	75.0	9.720882929899783	0.1700538146675581
Argentina	South America	2020-07-23	-44.76190476190477	100.0	66.66666666666666	100.0	100.0	100.0	66.66666666666666	100.0	75.0	10.507934971762642	0.1864902428510396
Argentina	South America	2020-07-24	-45.04761904761904	100.0	66.66666666666666	100.0	100.0	100.0	66.66666666666666	100.0	75.0	10.81611800020292	0.1988175639886506
Argentina	South America	2020-07-25	-44.95238095238096	100.0	66.66666666666666	100.0	100.0	100.0	66.66666666666666	100.0	75.0	11.319009485585976	0.2127253109131349
Argentina	South America	2020-07-26	-45.19047619047621	100.0	66.66666666666666	100.0	100.0	100.0	66.66666666666666	100.0	75.0	11.306682164448366	0.2146218218573828
Argentina	South America	2020-07-27	-45.61904761904761	100.0	66.66666666666666	100.0	100.0	100.0	66.66666666666666	100.0	75.0	11.58199233652168	0.2168344179590052
Argentina	South America	2020-07-28	-45.28571428571429	100.0	66.66666666666666	100.0	100.0	100.0	66.66666666666666	100.0	75.0	11.770063005159596	0.2177826734311292
Argentina	South America	2020-07-29	-44.809523809523824	100.0	66.66666666666666	100.0	100.0	100.0	66.66666666666666	100.0	75.0	11.725494997969768	0.2212596101622503
Argentina	South America	2020-07-30	-44.14285714285715	100.0	66.66666666666666	100.0	100.0	100.0	66.66666666666666	100.0	75.0	11.80451628731343	0.2335869312998614
Argentina	South America	2020-07-31	-43.71428571428572	100.0	66.66666666666666	100.0	100.0	100.0	66.66666666666666	100.0	75.0	11.942329415928777	0.2326386758277375
Argentina	South America	2020-08-01	-43.33333333333334	100.0	66.66666666666666	100.0	100.0	100.0	66.66666666666666	100.0	75.0	12.077297778127749	0.2222078656343742
Argentina	South America	2020-08-02	-43.0	100.0	66.66666666666666	100.0	100.0	100.0	66.66666666666666	100.0	75.0	12.451542604459323	0.2241043765786221
Argentina	South America	2020-08-03	-42.76190476190476	100.0	66.66666666666666	100.0	100.0	100.0	66.66666666666666	100.0	75.0	12.430680984072596	0.238328208660481
Argentina	South America	2020-08-04	-42.47619047619048	100.0	66.66666666666666	100.0	100.0	100.0	66.66666666666666	100.0	75.0	12.70030162331317	0.2528681258997147
Argentina	South America	2020-08-05	-42.23809523809523	100.0	66.66666666666666	100.0	100.0	100.0	66.66666666666666	100.0	75.0	13.17632587031938	0.2585576587324583
Argentina	South America	2020-08-06	-42.23809523809523	100.0	66.66666666666666	100.0	100.0	100.0	66.66666666666666	100.0	75.0	13.535398609096974	0.2560289774734611
Argentina	South America	2020-08-07	-42.47619047619048	100.0	100.0	100.0	100.0	100.0	66.66666666666666	100.0	75.0	14.0262788584998	0.2743619166011904
Argentina	South America	2020-08-08	-42.428571428571416	100.0	100.0	100.0	100.0	100.0	66.66666666666666	100.0	75.0	14.308542904035356	0.2930109408862944
Argentina	South America	2020-08-09	-42.76190476190476	100.0	100.0	100.0	100.0	100.0	66.66666666666666	100.0	75.0	14.0910763157616	0.3028095807649083
Argentina	South America	2020-08-10	-42.52380952380953	100.0	100.0	100.0	100.0	100.0	66.66666666666666	100.0	75.0	14.895513041280068	0.3005969846632858
Argentina	South America	2020-08-11	-42.42857142857143	100.0	100.0	100.0	100.0	100.0	66.66666666666666	100.0	75.0	14.974850415781102	0.3239872863090093
Argentina	South America	2020-08-12	-42.285714285714285	100.0	100.0	100.0	100.0	100.0	66.66666666666666	100.0	75.0	15.137950356986414	0.3499062692137302
Argentina	South America	2020-08-13	-41.76190476190476	100.0	100.0	100.0	100.0	100.0	66.66666666666666	100.0	75.0	15.1332090796258	0.3511706098432287
Argentina	South America	2020-08-14	-41.04761904761904	100.0	100.0	100.0	100.0	100.0	66.66666666666666	100.0	75.0	14.78014195883832	0.352751035630102
Argentina	South America	2020-08-15	-40.285714285714285	100.0	100.0	100.0	100.0	100.0	66.66666666666666	100.0	75.0	14.947351007089509	0.3521188653153526
Argentina	South America	2020-08-16	-39.142857142857146	100.0	100.0	100.0	100.0	100.0	66.66666666666666	100.0	75.0	15.194213514999106	0.3467454176399838
Argentina	South America	2020-08-17	-42.47619047619048	100.0	100.0	100.0	100.0	100.0	66.66666666666666	100.0	75.0	14.305382052461608	0.3318894152433755
Argentina	South America	2020-08-18	-42.42857142857143	100.0	100.0	100.0	100.0	100.0	66.66666666666666	100.0	75.0	14.241216765514556	0.3299929042991276
Argentina	South America	2020-08-19	-42.85714285714286	100.0	100.0	100.0	100.0	100.0	66.66666666666666	100.0	75.0	13.934614162861152	0.3530671207874766
Argentina	South America	2020-08-20	-43.23809523809525	100.0	100.0	100.0	100.0	100.0	66.66666666666666	100.0	75.0	14.16440807227252	0.365078356767713
Argentina	South America	2020-08-21	-43.47619047619048	100.0	100.0	100.0	100.0	100.0	66.66666666666666	100.0	75.0	14.731464844602629	0.380250444321696
Argentina	South America	2020-08-22	-44.04761904761904	100.0	100.0	100.0	100.0	100.0	66.66666666666666	100.0	75.0	15.077894177085238	0.3827791255806931
Argentina	South America	2020-08-23	-44.85714285714285	100.0	100.0	100.0	100.0	100.0	66.66666666666666	100.0	75.0	15.040912213672405	0.4052211717542928
Argentina	South America	2020-08-24	-41.61904761904762	100.0	100.0	100.0	100.0	100.0	66.66666666666666	100.0	75.0	16.354562127721422	0.4905641642454465
Argentina	South America	2020-08-25	-42.0	100.0	100.0	100.0	100.0	100.0	66.66666666666666	100.0	75.0	16.964922566611854	0.4788690134225846
Argentina	South America	2020-08-26	-42.190476190476176	100.0	100.0	100.0	100.0	100.0	66.66666666666666	100.0	75.0	18.18406301860585	0.4769725024783368
Argentina	South America	2020-08-27	-42.04761904761904	100.0	100.0	100.0	100.0	100.0	66.66666666666666	100.0	75.0	18.777987029312808	0.4845585462553282
Argentina	South America	2020-08-28	-42.14285714285714	100.0	100.0	100.0	100.0	100.0	66.66666666666666	100.0	75.0	19.90261801925179	0.4870872275143253
Argentina	South America	2020-08-29	-42.85714285714286	100.0	100.0	100.0	100.0	100.0	66.66666666666666	100.0	75.0	20.36757928574989	0.4757081618488382
Argentina	South America	2020-08-30	-43.0	100.0	100.0	100.0	100.0	100.0	66.66666666666666	100.0	75.0	20.94759554953236	0.4652773516554749
Argentina	South America	2020-08-31	-43.28571428571429	100.0	100.0	100.0	100.0	100.0	66.66666666666666	100.0	75.0	21.13598230332765	0.4090141936427885
Argentina	South America	2020-09-01	-43.523809523809526	100.0	100.0	100.0	100.0	100.0	66.66666666666666	100.0	75.0	21.683757881057907	0.4286114734000164
Argentina	South America	2020-09-02	-44.33333333333334	100.0	100.0	100.0	100.0	100.0	66.66666666666666	100.0	75.0	21.80481849633239	0.4042729162821689
Argentina	South America	2020-09-03	-44.57142857142858	100.0	100.0	100.0	100.0	100.0	66.66666666666666	100.0	75.0	22.412334168806467	0.4143876413181574
Argentina	South America	2020-09-04	-44.47619047619048	100.0	100.0	100.0	100.0	100.0	66.66666666666666	100.0	75.0	22.08581820123845	0.4273471327705177
Argentina	South America	2020-09-05	-43.71428571428572	100.0	100.0	100.0	100.0	100.0	66.66666666666666	100.0	75.0	22.305181300456454	0.4380940281212557
Argentina	South America	2020-09-06	-43.809523809523824	100.0	100.0	100.0	100.0	100.0	66.66666666666666	100.0	75.0	22.24164818382416	0.4431513906392499
Argentina	South America	2020-09-07	-43.57142857142858	100.0	100.0	100.0	100.0	100.0	66.66666666666666	100.0	75.0	22.211936179030925	0.4643290961833511
Argentina	South America	2020-09-08	-42.95238095238096	100.0	100.0	100.0	100.0	100.0	66.66666666666666	100.0	75.0	22.69333387371252	0.46970254385872
Argentina	South America	2020-09-09	-41.66666666666666	100.0	100.0	100.0	100.0	100.0	66.66666666666666	100.0	75.0	23.11246279239129	0.4867711423569507
Argentina	South America	2020-09-10	-41.23809523809523	100.0	100.0	100.0	100.0	100.0	66.66666666666666	100.0	75.0	23.07421648834897	0.4886676533011986
Argentina	South America	2020-09-11	-41.142857142857146	100.0	100.0	100.0	100.0	100.0	66.66666666666666	100.0	75.0	23.334354572868296	0.4820298649963311
Argentina	South America	2020-09-12	-41.142857142857146	100.0	100.0	100.0	100.0	100.0	66.66666666666666	100.0	75.0	23.603659126951488	0.4817137798389565
Argentina	South America	2020-09-13	-40.71428571428572	100.0	100.0	100.0	100.0	100.0	66.66666666666666	100.0	75.0	24.257955402717005	0.4719151399603425
Argentina	South America	2020-09-14	-40.57142857142858	100.0	100.0	100.0	100.0	100.0	66.66666666666666	100.0	75.0	24.47731850193501	0.4861389720422015
Argentina	South America	2020-09-15	-40.57142857142858	100.0	100.0	100.0	100.0	100.0	66.66666666666666	100.0	75.0	24.43464700568943	0.457375222721109
Argentina	South America	2020-09-16	-40.38095238095238	100.0	100.0	100.0	100.0	100.0	66.66666666666666	100.0	75.0	24.249737188625264	0.4608521594522299
Argentina	South America	2020-09-17	-40.42857142857143	100.0	100.0	100.0	100.0	100.0	66.66666666666666	100.0	75.0	24.50134097389548	0.490880249402821
Argentina	South America	2020-09-18	-40.333333333333336	100.0	100.0	100.0	100.0	100.0	66.66666666666666	100.0	75.0	24.63978627282557	0.4766564173209621
Argentina	South America	2020-09-19	-40.333333333333336	100.0	100.0	100.0	100.0	100.0	66.66666666666666	100.0	75.0	24.16565853676361	0.4855068017274522
Argentina	South America	2020-09-20	-40.333333333333336	100.0	100.0	100.0	100.0	100.0	66.66666666666666	100.0	75.0	23.96810531340445	0.5376608526942683
Argentina	South America	2020-09-21	-40.47619047619048	100.0	100.0	100.0	100.0	100.0	66.66666666666666	100.0	75.0	23.611877341043236	0.5736945606349776
Argentina	South America	2020-09-22	-40.47619047619048	100.0	100.0	100.0	100.0	100.0	66.66666666666666	100.0	75.0	23.654548837288807	0.663778830486751
Argentina	South America	2020-09-23	-40.61904761904762	100.0	100.0	100.0	100.0	100.0	66.66666666666666	100.0	75.0	23.95514582195209	0.7143524556666938
Argentina	South America	2020-09-24	-40.85714285714285	100.0	100.0	100.0	100.0	100.0	66.66666666666666	100.0	75.0	24.19726705250107	0.7288923729059276
Argentina	South America	2020-09-25	-41.52380952380953	100.0	100.0	100.0	100.0	100.0	66.66666666666666	100.0	75.0	24.5209382536527	0.8066493216200898
Argentina	South America	2020-09-26	-42.61904761904762	100.0	100.0	100.0	100.0	100.0	66.66666666666666	100.0	75.0	25.14457426915288	0.8673376718360213
Argentina	South America	2020-09-27	-43.57142857142857	100.0	100.0	100.0	100.0	100.0	66.66666666666666	100.0	75.0	25.27416918367648	0.8521655842820385
Argentina	South America	2020-09-28	-44.0	100.0	100.0	100.0	100.0	100.0	66.66666666666666	100.0	75.0	26.230326784734785	0.8316200490526866
Argentina	South America	2020-09-29	-43.85714285714285	100.0	100.0	100.0	100.0	100.0	66.66666666666666	100.0	75.0	26.68865026292801	0.8113905989807095
Argentina	South America	2020-09-30	-43.71428571428572	100.0	100.0	100.0	100.0	100.0	66.66666666666666	100.0	75.0	27.247172736009013	0.8094940880364616
Argentina	South America	2020-10-01	-43.47619047619048	100.0	100.0	100.0	100.0	100.0	66.66666666666666	100.0	75.0	27.41596221004707	1.7454222390227805
Argentina	South America	2020-10-02	-42.809523809523824	100.0	100.0	100.0	100.0	100.0	66.66666666666666	100.0	75.0	27.9589965104167	1.704015083406702
Argentina	South America	2020-10-03	-41.71428571428572	100.0	100.0	100.0	100.0	100.0	66.66666666666666	100.0	75.0	27.921066291531744	1.660079246531627
Argentina	South America	2020-10-04	-41.285714285714285	100.0	100.0	100.0	100.0	100.0	66.66666666666666	100.0	75.0	27.55029840193129	1.6654526942069954
Argentina	South America	2020-10-05	-40.38095238095238	100.0	100.0	100.0	100.0	100.0	66.66666666666666	100.0	75.0	27.371710288014626	1.6926360177412152
Argentina	South America	2020-10-06	-39.8095238095238	100.0	100.0	100.0	100.0	100.0	66.66666666666666	100.0	75.0	27.770925841778787	1.677780015344607
Argentina	South America	2020-10-07	-39.14285714285714	100.0	100.0	100.0	100.0	100.0	66.66666666666666	100.0	75.0	28.42048084018368	1.6717743973544883
Argentina	South America	2020-10-08	-38.38095238095238	100.0	100.0	100.0	100.0	100.0	66.66666666666666	100.0	75.0	28.87975257384904	0.7655582511613862
Argentina	South America	2020-10-09	-37.76190476190476	100.0	100.0	100.0	100.0	100.0	66.66666666666666	100.0	75.0	29.009979658687392	0.8300396232658135
Argentina	South America	2020-10-10	-36.8095238095238	100.0	66.66666666666666	100.0	100.0	100.0	66.66666666666666	100.0	75.0	29.41614908591381	0.8806132484457563
Argentina	South America	2020-10-11	-35.9047619047619	100.0	66.66666666666666	100.0	100.0	100.0	66.66666666666666	100.0	75.0	30.25567126390086	0.9008426985177336
Argentina	South America	2020-10-12	-38.90476190476191	100.0	66.66666666666666	100.0	100.0	100.0	66.66666666666666	100.0	75.0	29.71263696353123	0.8591194577442806
Argentina	South America	2020-10-13	-38.71428571428572	100.0	66.66666666666666	100.0	100.0	100.0	66.66666666666666	100.0	75.0	29.259054762698607	0.8676537569933961
Argentina	South America	2020-10-14	-38.57142857142858	100.0	66.66666666666666	100.0	100.0	100.0	66.66666666666666	100.0	75.0	28.780185749276026	0.8518494991246638
Argentina	South America	2020-10-15	-38.52380952380953	100.0	66.66666666666666	100.0	100.0	100.0	66.66666666666666	100.0	75.0	29.299197577685188	0.8319361342100612
Argentina	South America	2020-10-16	-38.142857142857146	100.0	66.66666666666666	100.0	100.0	100.0	66.66666666666666	100.0	75.0	29.7565728004063	0.7895807231218591
Argentina	South America	2020-10-17	-37.8095238095238	100.0	66.66666666666666	100.0	100.0	100.0	66.66666666666666	100.0	75.0	30.103002132888907	0.7984311075283491
Argentina	South America	2020-10-18	-36.23809523809524	100.0	66.66666666666666	100.0	100.0	100.0	66.66666666666666	100.0	75.0	30.1779143151867	0.7582882925417693
Argentina	South America	2020-10-19	-33.8095238095238	100.0	66.66666666666666	100.0	100.0	100.0	66.66666666666666	100.0	75.0	31.27093678938821	0.7996954481578478
Argentina	South America	2020-10-20	-34.904761904761905	100.0	66.66666666666666	100.0	100.0	100.0	66.66666666666666	100.0	75.0	32.22930698654813	0.7990632778430984
Argentina	South America	2020-10-21	-35.476190476190474	100.0	66.66666666666666	100.0	100.0	100.0	66.66666666666666	100.0	75.0	33.30210001067767	0.8211892388593234
Argentina	South America	2020-10-22	-36.47619047619048	100.0	66.66666666666666	100.0	100.0	100.0	66.66666666666666	100.0	75.0	33.058398354341826	0.8265626865346923
Argentina	South America	2020-10-23	-36.85714285714285	100.0	66.66666666666666	100.0	100.0	100.0	66.66666666666666	100.0	75.0	32.79667984403562	0.8265626865346923
Argentina	South America	2020-10-24	-37.333333333333336	100.0	66.66666666666666	100.0	100.0	100.0	66.66666666666666	100.0	75.0	32.30927653136391	0.7921094043808562
Argentina	South America	2020-10-25	-40.04761904761904	100.0	66.66666666666666	100.0	100.0	100.0	66.66666666666666	100.0	75.0	31.89583714551789	0.8309878787379372
Argentina	South America	2020-10-26	-39.00000000000001	100.0	66.66666666666666	100.0	100.0	100.0	66.66666666666666	100.0	75.0	31.49440899565209	0.8170801318134531
Argentina	South America	2020-10-27	-37.85714285714286	100.0	66.66666666666666	100.0	100.0	100.0	66.66666666666666	100.0	75.0	30.85307221133893	0.8313039638953119
Argentina	South America	2020-10-28	-37.76190476190477	100.0	66.66666666666666	100.0	100.0	100.0	66.66666666666666	100.0	75.0	29.461665348575757	0.8066493216200898
Argentina	South America	2020-10-29	-36.85714285714286	100.0	66.66666666666666	100.0	100.0	100.0	66.66666666666666	100.0	75.0	28.49507693732409	0.7854716160759887
Argentina	South America	2020-10-30	-36.66666666666666	100.0	66.66666666666666	100.0	100.0	100.0	66.66666666666666	100.0	75.0	27.7557537542248	0.7756729761973747
Argentina	South America	2020-10-31	-36.333333333333336	100.0	66.66666666666666	100.0	100.0	100.0	66.66666666666666	100.0	75.0	27.05309644938097	0.7551274409680229
Argentina	South America	2020-11-01	-34.38095238095238	100.0	66.66666666666666	100.0	100.0	100.0	66.66666666666666	100.0	75.0	26.217367293282408	0.7092950931486997
Argentina	South America	2020-11-02	-34.380952380952394	100.0	66.66666666666666	100.0	100.0	100.0	66.66666666666666	100.0	75.0	25.54916327059243	0.7339497354239218
Argentina	South America	2020-11-03	-34.285714285714285	100.0	66.66666666666666	100.0	100.0	100.0	66.66666666666666	100.0	75.0	24.865471075191067	0.7339497354239218
Argentina	South America	2020-11-04	-33.666666666666664	100.0	66.66666666666666	100.0	100.0	100.0	66.66666666666666	100.0	75.0	23.83124044026124	0.7740925504105015
Argentina	South America	2020-11-05	-33.1904761904762	100.0	66.66666666666666	100.0	100.0	100.0	66.66666666666666	100.0	75.0	23.146283904230383	0.7345819057386711
Argentina	South America	2020-11-06	-32.85714285714286	100.0	66.66666666666666	100.0	100.0	100.0	66.66666666666666	100.0	75.0	22.64276024853257	0.7409036088861639
Argentina	South America	2020-11-07	-32.52380952380953	100.0	66.66666666666666	100.0	100.0	100.0	66.66666666666666	100.0	75.0	22.102886799736687	0.7415357792009133
Argentina	South America	2020-11-08	-32.38095238095238	100.0	66.66666666666666	100.0	100.0	100.0	66.66666666666666	100.0	75.0	21.69892996861189	0.7649260808466368
Argentina	South America	2020-11-09	-32.142857142857146	100.0	66.66666666666666	100.0	100.0	100.0	66.66666666666666	100.0	75.0	21.29402488201497	0.7219384994436854
Argentina	South America	2020-11-10	-31.809523809523807	100.0	66.66666666666666	100.0	100.0	100.0	66.66666666666666	100.0	75.0	21.240922575576032	0.673577470365365
Argentina	South America	2020-11-11	-31.523809523809533	100.0	66.66666666666666	100.0	100.0	100.0	66.66666666666666	100.0	75.0	21.312989991457453	0.6356472514804078
Argentina	South America	2020-11-12	-31.47619047619048	100.0	66.66666666666666	100.0	100.0	100.0	66.66666666666666	100.0	75.0	21.33290335637205	0.6372276772672809
Argentina	South America	2020-11-13	-31.42857142857143	100.0	66.66666666666666	100.0	100.0	100.0	66.66666666666666	100.0	75.0	21.3559775728604	0.6034065654281942
Argentina	South America	2020-11-14	-31.857142857142858	100.0	66.66666666666666	100.0	100.0	100.0	66.66666666666666	100.0	75.0	21.49221027568888	0.6192108232969262
Argentina	South America	2020-11-15	-31.619047619047613	100.0	66.66666666666666	100.0	100.0	100.0	66.66666666666666	100.0	75.0	21.59146101510452	0.5929757552348309
Argentina	South America	2020-11-16	-31.47619047619048	100.0	66.66666666666666	100.0	100.0	100.0	66.66666666666666	100.0	75.0	21.457440908377663	0.5752749864218508
Argentina	South America	2020-11-17	-31.66666666666667	100.0	66.66666666666666	100.0	100.0	100.0	66.66666666666666	100.0	75.0	21.028829434977645	0.6078317576314392
Argentina	South America	2020-11-18	-31.714285714285715	100.0	66.66666666666666	100.0	100.0	100.0	66.66666666666666	100.0	75.0	20.855614768736345	0.5740106457923524
Argentina	South America	2020-11-19	-31.52380952380952	100.0	66.66666666666666	100.0	100.0	100.0	66.66666666666666	100.0	75.0	20.51866799097497	0.5531490254056258
Argentina	South America	2020-11-20	-31.23809523809524	100.0	66.66666666666666	100.0	100.0	100.0	66.66666666666666	100.0	75.0	19.807160301724647	0.5515685996187526
Argentina	South America	2020-11-21	-30.52380952380952	100.0	66.66666666666666	100.0	100.0	100.0	66.66666666666666	100.0	75.0	19.38739921273112	0.5041558260125562
Argentina	South America	2020-11-22	-30.142857142857142	100.0	66.66666666666666	100.0	100.0	100.0	66.66666666666666	100.0	75.0	18.92559879780677	0.4949893564486915
Argentina	South America	2020-11-23	-33.714285714285715	100.0	66.66666666666666	100.0	100.0	100.0	66.66666666666666	100.0	75.0	17.778841846851567	0.4409387945376274
Argentina	South America	2020-11-24	-33.761904761904766	100.0	66.66666666666666	100.0	100.0	100.0	66.66666666666666	100.0	75.0	16.686135457807428	0.419128918678777
Argentina	South America	2020-11-25	-33.904761904761905	100.0	66.66666666666666	100.0	100.0	100.0	66.66666666666666	100.0	75.0	16.136463369132915	0.4320884101311375
Argentina	South America	2020-11-26	-34.0	100.0	66.66666666666666	100.0	100.0	100.0	66.66666666666666	100.0	75.0	15.803309613260046	0.4453639867408725
Argentina	South America	2020-11-27	-34.047619047619044	100.0	66.66666666666666	100.0	100.0	100.0	66.66666666666666	100.0	75.0	15.24636756596592	0.4507374344162414
Argentina	South America	2020-11-28	-34.857142857142854	100.0	66.66666666666666	100.0	100.0	100.0	66.66666666666666	100.0	75.0	14.917006831981544	0.4488409234719935
Argentina	South America	2020-11-29	-35.333333333333336	100.0	66.66666666666666	100.0	100.0	100.0	66.66666666666666	100.0	75.0	15.311481108385095	0.4649612664981004
Argentina	South America	2020-11-30	-31.380952380952387	100.0	66.66666666666666	100.0	100.0	100.0	66.66666666666666	100.0	75.0	15.773281523309452	0.5082649330584265
Argentina	South America	2020-12-01	-30.66666666666667	100.0	66.66666666666666	100.0	100.0	100.0	66.66666666666666	100.0	75.0	16.049223865697513	0.4728633954324664
Argentina	South America	2020-12-02	-30.380952380952376	100.0	66.66666666666666	100.0	100.0	100.0	66.66666666666666	100.0	75.0	15.714173598880391	0.4557947969342357
Argentina	South America	2020-12-03	-29.66666666666667	100.0	66.66666666666666	100.0	100.0	100.0	66.66666666666666	100.0	75.0	15.267229186352653	0.4311401546590135
Argentina	South America	2020-12-04	-28.809523809523807	100.0	66.66666666666666	100.0	100.0	100.0	66.66666666666666	100.0	75.0	14.96789654231886	0.4096463639575377
Argentina	South America	2020-12-05	-26.85714285714285	100.0	66.66666666666666	100.0	100.0	100.0	66.66666666666666	100.0	75.0	14.684368156153806	0.4140715561607827
Argentina	South America	2020-12-06	-25.33333333333333	100.0	66.66666666666666	100.0	100.0	100.0	66.66666666666666	100.0	75.0	14.003520727168825	0.4099624491149124
Argentina	South America	2020-12-07	-27.52380952380952	100.0	66.66666666666666	100.0	100.0	100.0	66.66666666666666	100.0	75.0	13.2047735344831	0.3660266122398369
Argentina	South America	2020-12-08	-31.04761904761905	100.0	66.66666666666666	100.0	100.0	100.0	66.66666666666666	100.0	75.0	11.805464542785554	0.3416880551219894
Argentina	South America	2020-12-09	-29.952380952380956	100.0	66.66666666666666	100.0	100.0	100.0	66.66666666666666	100.0	75.0	11.100594641840098	0.3369467777613698
Argentina	South America	2020-12-10	-29.761904761904763	100.0	66.66666666666666	100.0	100.0	100.0	66.66666666666666	100.0	75.0	10.899880566907203	0.3559118872038484
Argentina	South America	2020-12-11	-29.76190476190476	100.0	66.66666666666666	100.0	100.0	100.0	66.66666666666666	100.0	75.0	10.967206705428	0.3457971621678598
Argentina	South America	2020-12-12	-30.095238095238106	100.0	66.66666666666666	100.0	100.0	100.0	66.66666666666666	100.0	75.0	10.990280921916346	0.3274642230401304
Argentina	South America	2020-12-13	-30.952380952380956	100.0	66.66666666666666	100.0	100.0	100.0	66.66666666666666	100.0	75.0	11.078784765981249	0.3148208167451447
Argentina	South America	2020-12-14	-27.761904761904763	100.0	66.66666666666666	100.0	100.0	100.0	66.66666666666666	100.0	75.0	11.66765141417021	0.3644461864529638
Argentina	South America	2020-12-15	-23.380952380952376	100.0	66.66666666666666	100.0	100.0	100.0	66.66666666666666	100.0	75.0	12.733174479680136	0.3777217630626988
Argentina	South America	2020-12-16	-23.095238095238088	100.0	66.66666666666666	100.0	100.0	100.0	66.66666666666666	100.0	75.0	13.219945622037086	0.3612853348792173
Argentina	South America	2020-12-17	-22.57142857142857	100.0	66.66666666666666	100.0	100.0	100.0	66.66666666666666	100.0	75.0	13.324885894285464	0.3486419285842316
Argentina	South America	2020-12-18	-22.047619047619047	100.0	66.66666666666666	100.0	100.0	100.0	66.66666666666666	100.0	75.0	13.290116526974256	0.3369467777613698
Argentina	South America	2020-12-19	-21.28571428571429	100.0	66.66666666666666	100.0	100.0	100.0	66.66666666666666	100.0	75.0	13.454796893966446	0.3461132473252345
Argentina	South America	2020-12-20	-19.666666666666668	100.0	66.66666666666666	100.0	100.0	100.0	66.66666666666666	100.0	75.0	13.631172411781495	0.3309411597712516
Argentina	South America	2020-12-21	-18.28571428571429	100.0	66.66666666666666	100.0	100.0	100.0	66.66666666666666	100.0	75.0	13.881195771264837	0.302177410450159
Argentina	South America	2020-12-22	-16.9047619047619	100.0	66.66666666666666	100.0	100.0	100.0	66.66666666666666	100.0	75.0	14.247854553819424	0.3318894152433755
Argentina	South America	2020-12-23	-15.142857142857144	100.0	66.66666666666666	100.0	100.0	100.0	66.66666666666666	100.0	75.0	14.798790983123428	0.2999648143485365
Argentina	South America	2020-12-24	-16.714285714285708	100.0	66.66666666666666	100.0	100.0	100.0	66.66666666666666	100.0	75.0	12.483151120196784	0.2465464227522218
Argentina	South America	2020-12-25	-23.85714285714285	100.0	66.66666666666666	100.0	100.0	100.0	66.66666666666666	100.0	75.0	13.648557095437097	0.2370638680309825
Argentina	South America	2020-12-26	-26.33333333333333	100.0	66.66666666666666	100.0	100.0	100.0	66.66666666666666	100.0	75.0	12.990467797783088	0.2332708461424868
Argentina	South America	2020-12-27	-27.857142857142858	100.0	66.66666666666666	100.0	100.0	100.0	66.66666666666666	100.0	75.0	13.279369631623512	0.2645632767225765
Argentina	South America	2020-12-28	-29.57142857142857	100.0	66.66666666666666	100.0	100.0	100.0	66.66666666666666	100.0	75.0	13.710193701125156	0.2753101720733144
Argentina	South America	2020-12-29	-31.142857142857142	100.0	66.66666666666666	100.0	100.0	100.0	66.66666666666666	100.0	75.0	14.819336518352776	0.2414890602342275
Argentina	South America	2020-12-30	-32.666666666666664	100.0	66.66666666666666	100.0	100.0	100.0	66.66666666666666	100.0	75.0	15.82417123364677	0.2683562986110722
Argentina	South America	2020-12-31	-33.285714285714285	100.0	66.66666666666666	100.0	100.0	100.0	66.66666666666666	100.0	75.0	19.486333866989387	0.2942752815157929
Argentina	South America	2021-01-01	-33.142857142857146	100.0	66.66666666666666	100.0	100.0	100.0	66.66666666666666	100.0	75.0	17.39732706190037	0.283528386165055
Argentina	South America	2021-01-02	-33.809523809523824	100.0	66.66666666666666	100.0	100.0	100.0	66.66666666666666	100.0	75.0	17.87998909721145	0.2762584275454383
Argentina	South America	2021-01-03	-34.09523809523809	100.0	66.66666666666666	100.0	100.0	100.0	66.66666666666666	100.0	75.0	18.149925821609397	0.2629828509357033
Argentina	South America	2021-01-04	-34.61904761904762	100.0	66.66666666666666	100.0	100.0	100.0	66.66666666666666	100.0	75.0	18.46790748992829	0.2421212305489768
Argentina	South America	2021-01-05	-35.190476190476176	100.0	66.66666666666666	100.0	100.0	100.0	66.66666666666666	100.0	75.0	19.144329726710023	0.2424373157063514
Argentina	South America	2021-01-06	-36.285714285714285	100.0	66.66666666666666	100.0	100.0	100.0	66.66666666666666	100.0	75.0	19.674088450469924	0.256977232945585
Argentina	South America	2021-01-07	-34.857142857142854	100.0	66.66666666666666	100.0	100.0	100.0	66.66666666666666	100.0	75.0	20.384963969405497	0.2772066830175622
Argentina	South America	2021-01-08	-28.952380952380963	100.0	66.66666666666666	100.0	100.0	100.0	66.66666666666666	100.0	75.0	23.31380903763895	0.3015452401354097
Argentina	South America	2021-01-09	-27.23809523809524	100.0	66.66666666666666	100.0	100.0	100.0	66.66666666666666	100.0	75.0	25.15247639808724	0.3293607339843784
Argentina	South America	2021-01-10	-26.904761904761912	100.0	66.66666666666666	100.0	100.0	100.0	66.66666666666666	100.0	75.0	25.76062424087605	0.3201942644205137
Argentina	South America	2021-01-11	-27.619047619047624	100.0	66.66666666666666	100.0	100.0	100.0	66.66666666666666	100.0	75.0	25.91297728673064	0.3224068605221362
Argentina	South America	2021-01-12	-27.66666666666667	100.0	66.66666666666666	100.0	100.0	100.0	66.66666666666666	100.0	75.0	25.910764690629016	0.3359985222892459
Argentina	South America	2021-01-13	-28.23809523809524	100.0	66.66666666666666	100.0	100.0	100.0	66.66666666666666	100.0	75.0	25.684447717948764	0.3182977534762659
Argentina	South America	2021-01-14	-29.33333333333333	100.0	66.66666666666666	100.0	100.0	100.0	66.66666666666666	100.0	75.0	25.510916966550088	0.3170334128467672
Argentina	South America	2021-01-15	-31.0	100.0	66.66666666666666	100.0	100.0	100.0	66.66666666666666	100.0	75.0	25.1904066169722	0.3015452401354097
Argentina	South America	2021-01-16	-32.714285714285715	100.0	66.66666666666666	100.0	100.0	100.0	66.66666666666666	100.0	75.0	24.51872565755108	0.2775227681749368
Argentina	South America	2021-01-17	-33.476190476190474	100.0	66.66666666666666	100.0	100.0	100.0	66.66666666666666	100.0	75.0	24.346775331939288	0.2882696635256747
Argentina	South America	2021-01-18	-33.571428571428584	100.0	66.66666666666666	100.0	100.0	100.0	66.66666666666666	100.0	75.0	24.18272713526184	0.3723483153873298
Argentina	South America	2021-01-19	-34.571428571428584	100.0	66.66666666666666	100.0	100.0	100.0	66.66666666666666	100.0	75.0	23.663715306852676	0.3849917216823156
Argentina	South America	2021-01-20	-34.904761904761905	100.0	66.66666666666666	100.0	100.0	100.0	66.66666666666666	100.0	75.0	23.469955105382013	0.3897329990429352
Argentina	South America	2021-01-21	-34.8095238095238	100.0	66.66666666666666	100.0	100.0	100.0	66.66666666666666	100.0	75.0	22.87255415794394	0.3887847435708113
Argentina	South America	2021-01-22	-33.9047619047619	100.0	66.66666666666666	100.0	100.0	100.0	66.66666666666666	100.0	75.0	22.373455694449376	0.4260827921410192
Argentina	South America	2021-01-23	-33.238095238095234	100.0	66.66666666666666	100.0	100.0	100.0	66.66666666666666	100.0	75.0	22.19328715474583	0.4557947969342357
Argentina	South America	2021-01-24	-33.14285714285714	100.0	66.66666666666666	100.0	100.0	100.0	66.66666666666666	100.0	75.0	21.48746899832825	0.4488409234719935
Argentina	South America	2021-01-25	-33.238095238095234	100.0	66.66666666666666	100.0	100.0	100.0	66.66666666666666	100.0	75.0	21.295605307801846	0.3799343591643213
Argentina	South America	2021-01-26	-33.142857142857146	100.0	66.66666666666666	100.0	100.0	100.0	66.66666666666666	100.0	75.0	20.74814581522897	0.3751930818037017
Argentina	South America	2021-01-27	-32.857142857142854	100.0	66.66666666666666	100.0	100.0	100.0	66.66666666666666	100.0	75.0	20.34703375052053	0.3853078068396902
Argentina	South America	2021-01-28	-32.666666666666664	100.0	66.66666666666666	100.0	100.0	100.0	66.66666666666666	100.0	75.0	19.73856982257435	0.3938421060888056
Argentina	South America	2021-01-29	-32.52380952380953	100.0	66.66666666666666	100.0	100.0	100.0	66.66666666666666	100.0	75.0	19.44935190357655	0.379302188849572
Argentina	South America	2021-01-30	-33.14285714285714	100.0	66.66666666666666	100.0	100.0	100.0	66.66666666666666	100.0	75.0	18.987867573809574	0.3774056779053241
Argentina	South America	2021-01-31	-33.38095238095238	100.0	66.66666666666666	100.0	100.0	100.0	66.66666666666666	100.0	75.0	18.970166804996595	0.3625496755087159
Argentina	South America	2021-02-01	-33.09523809523809	100.0	66.66666666666666	100.0	100.0	100.0	66.66666666666666	100.0	50.0	18.66546071328744	0.3840434662101917
Argentina	South America	2021-02-02	-32.61904761904762	100.0	66.66666666666666	100.0	100.0	100.0	66.66666666666666	100.0	50.0	18.43977591092194	0.3707678896004567
Argentina	South America	2021-02-03	-32.38095238095238	100.0	66.66666666666666	100.0	100.0	100.0	66.66666666666666	100.0	50.0	17.919183656725906	0.3489580137416062
Argentina	South America	2021-02-04	-31.66666666666667	100.0	66.66666666666666	100.0	100.0	100.0	66.66666666666666	100.0	50.0	17.735854265448612	0.347377587954733
Argentina	South America	2021-02-05	-30.904761904761912	100.0	66.66666666666666	100.0	100.0	100.0	66.66666666666666	100.0	50.0	17.273105595052133	0.3824630404233184
Argentina	South America	2021-02-06	-29.23809523809524	100.0	66.66666666666666	100.0	100.0	100.0	66.66666666666666	100.0	50.0	17.20293469011496	0.3726644005447045
Argentina	South America	2021-02-07	-28.23809523809524	100.0	66.66666666666666	100.0	100.0	100.0	66.66666666666666	100.0	50.0	16.786650537852562	0.3783539333774481
Argentina	South America	2021-02-08	-27.71428571428571	100.0	66.66666666666666	100.0	100.0	100.0	66.66666666666666	100.0	50.0	16.32516620808558	0.3631818458234652
Argentina	South America	2021-02-09	-27.23809523809524	100.0	66.66666666666666	100.0	100.0	100.0	66.66666666666666	100.0	50.0	15.72428832391638	0.3603370794070934
Argentina	South America	2021-02-10	-26.76190476190476	100.0	66.66666666666666	100.0	100.0	100.0	66.66666666666666	100.0	50.0	15.263752249621527	0.3587566536202202
Argentina	South America	2021-02-11	-26.71428571428571	100.0	66.66666666666666	100.0	100.0	100.0	66.66666666666666	100.0	50.0	14.764337700969593	0.3710839747578313
Argentina	South America	2021-02-12	-26.619047619047624	100.0	66.66666666666666	100.0	100.0	100.0	66.66666666666666	100.0	50.0	14.3777655535004	0.3299929042991276
Argentina	South America	2021-02-13	-26.66666666666667	100.0	66.66666666666666	100.0	100.0	100.0	66.66666666666666	100.0	50.0	14.180844500455995	0.3407397996498655
Argentina	South America	2021-02-14	-25.76190476190476	100.0	66.66666666666666	100.0	100.0	100.0	66.66666666666666	100.0	50.0	14.366386487834914	0.3366306926039951
Argentina	South America	2021-02-15	-28.66666666666667	100.0	66.66666666666666	100.0	100.0	100.0	66.66666666666666	100.0	50.0	13.767405114609964	0.2936431112010437
Argentina	South America	2021-02-16	-31.904761904761912	100.0	66.66666666666666	100.0	100.0	100.0	66.66666666666666	100.0	50.0	12.569126283002689	0.2737297462864411
Argentina	South America	2021-02-17	-31.28571428571429	100.0	66.66666666666666	100.0	100.0	100.0	66.66666666666666	100.0	50.0	12.039683644400164	0.2977522182469141
Argentina	South America	2021-02-18	-30.85714285714285	100.0	66.66666666666666	100.0	100.0	100.0	66.66666666666666	100.0	50.0	12.153474301055036	0.3107117096992744
Argentina	South America	2021-02-19	-30.523809523809533	100.0	66.66666666666666	100.0	100.0	100.0	66.66666666666666	100.0	50.0	12.3857968917254	0.3069186878107787
Argentina	South America	2021-02-20	-30.04761904761905	100.0	66.66666666666666	100.0	100.0	100.0	66.66666666666666	100.0	50.0	12.350079268942066	0.2952235369879169
Argentina	South America	2021-02-21	-30.52380952380952	100.0	66.66666666666666	100.0	100.0	100.0	66.66666666666666	100.0	50.0	12.180657624589257	0.3040739213944069
Argentina	South America	2021-02-22	-27.47619047619048	100.0	66.66666666666666	100.0	100.0	100.0	66.66666666666666	100.0	50.0	12.862769394203736	0.3261998824106319
Argentina	South America	2021-02-23	-23.66666666666667	100.0	66.66666666666666	100.0	100.0	100.0	66.66666666666666	100.0	50.0	13.960849230923245	0.3407397996498655
Argentina	South America	2021-02-24	-23.71428571428571	100.0	66.66666666666666	100.0	100.0	100.0	66.66666666666666	100.0	50.0	14.630633679400114	0.3268320527253812
Argentina	South America	2021-02-25	-23.57142857142857	100.0	66.66666666666666	100.0	100.0	100.0	66.66666666666666	100.0	50.0	14.80858962300204	0.2964878776174154
Argentina	South America	2021-02-26	-23.33333333333333	100.0	66.66666666666666	100.0	100.0	100.0	66.66666666666666	100.0	50.0	13.922602926880916	0.2803675345913086
Argentina	South America	2021-02-27	-23.0	100.0	66.66666666666666	100.0	100.0	100.0	66.66666666666666	100.0	50.0	13.772462477127965	0.2604541696767061
Argentina	South America	2021-02-28	-22.761904761904763	100.0	66.66666666666666	100.0	100.0	100.0	66.66666666666666	100.0	50.0	13.60146040698828	0.2424373157063514
Argentina	South America	2021-03-01	-21.85714285714285	100.0	66.66666666666666	100.0	100.0	100.0	66.66666666666666	100.0	50.0	13.361551772540928	0.2269491429949939
Argentina	South America	2021-03-02	-21.66666666666667	100.0	66.66666666666666	100.0	100.0	100.0	66.66666666666666	100.0	50.0	13.101097602864217	0.2155700773295067
Argentina	South America	2021-03-03	-21.47619047619048	100.0	66.66666666666666	100.0	100.0	100.0	66.66666666666666	100.0	50.0	12.997421671245336	0.2538163813718386
Argentina	South America	2021-03-04	-21.19047619047619	100.0	66.66666666666666	100.0	100.0	100.0	66.66666666666666	100.0	50.0	12.743921375030869	0.2683562986110722
Argentina	South America	2021-03-05	-20.571428571428573	100.0	66.66666666666666	100.0	100.0	100.0	66.66666666666666	100.0	50.0	13.631488496938868	0.283528386165055
Argentina	South America	2021-03-06	-20.09523809523809	100.0	66.66666666666666	100.0	100.0	100.0	66.66666666666666	100.0	50.0	13.43899263609771	0.2920626854141705
Argentina	South America	2021-03-07	-19.761904761904763	100.0	66.66666666666666	100.0	100.0	100.0	66.66666666666666	100.0	50.0	13.361235687383545	0.2892179189977986
Argentina	South America	2021-03-08	-19.23809523809524	33.33333333333333	66.66666666666666	100.0	100.0	100.0	66.66666666666666	100.0	50.0	13.487669750333405	0.3299929042991276
Argentina	South America	2021-03-09	-18.714285714285708	33.33333333333333	66.66666666666666	100.0	100.0	100.0	66.66666666666666	100.0	50.0	13.694389443256426	0.3350502668171219
Argentina	South America	2021-03-10	-18.23809523809524	33.33333333333333	66.66666666666666	100.0	100.0	100.0	66.66666666666666	100.0	50.0	13.643183647761733	0.2863731525814269
Argentina	South America	2021-03-11	-17.904761904761905	33.33333333333333	66.66666666666666	100.0	100.0	100.0	66.66666666666666	100.0	50.0	13.887201389254956	0.2683562986110722
Argentina	South America	2021-03-12	-17.904761904761905	33.33333333333333	66.66666666666666	100.0	100.0	100.0	66.66666666666666	100.0	50.0	13.87392581264522	0.2509716149554668
Argentina	South America	2021-03-13	-18.047619047619047	33.33333333333333	66.66666666666666	100.0	100.0	100.0	66.66666666666666	100.0	50.0	14.322134565802465	0.2452820821227233
Argentina	South America	2021-03-14	-18.33333333333333	33.33333333333333	66.66666666666666	100.0	100.0	100.0	66.66666666666666	100.0	50.0	14.567100562767813	0.2497072743259682
Argentina	South America	2021-03-15	-18.571428571428573	33.33333333333333	66.66666666666666	100.0	100.0	100.0	66.66666666666666	100.0	50.0	14.916690746824164	0.22600088752287
Argentina	South America	2021-03-16	-19.23809523809524	33.33333333333333	66.66666666666666	100.0	75.0	100.0	66.66666666666666	100.0	50.0	15.210017772867836	0.2478107633817204
Argentina	South America	2021-03-17	-19.61904761904762	33.33333333333333	66.66666666666666	100.0	75.0	100.0	66.66666666666666	100.0	50.0	15.403145804023746	0.2756262572306889
Argentina	South America	2021-03-18	-19.52380952380953	33.33333333333333	66.66666666666666	100.0	75.0	100.0	66.66666666666666	100.0	50.0	15.442340363538197	0.2822640455355565
Argentina	South America	2021-03-19	-19.428571428571427	33.33333333333333	66.66666666666666	100.0	75.0	100.0	66.66666666666666	100.0	50.0	15.540642847481717	0.2838444713224297
Argentina	South America	2021-03-20	-20.666666666666664	33.33333333333333	66.66666666666666	100.0	75.0	100.0	66.66666666666666	100.0	50.0	15.71385751372302	0.2753101720733144
Argentina	South America	2021-03-21	-20.571428571428573	33.33333333333333	66.66666666666666	100.0	75.0	100.0	66.66666666666666	100.0	50.0	15.819746041443524	0.2765745127028129
Argentina	South America	2021-03-22	-20.23809523809524	33.33333333333333	66.66666666666666	100.0	75.0	100.0	66.66666666666666	100.0	50.0	15.894658223741311	0.2639311064078272
Argentina	South America	2021-03-23	-19.0	33.33333333333333	66.66666666666666	100.0	100.0	100.0	66.66666666666666	100.0	50.0	16.26447785786965	0.2487590188538443
Argentina	South America	2021-03-24	-22.619047619047624	33.33333333333333	66.66666666666666	100.0	100.0	100.0	66.66666666666666	100.0	50.0	16.26321351724015	0.22600088752287
Argentina	South America	2021-03-25	-24.04761904761905	33.33333333333333	66.66666666666666	100.0	100.0	100.0	66.66666666666666	100.0	50.0	16.234765853076432	0.2231561211064982
Argentina	South America	2021-03-26	-24.47619047619048	33.33333333333333	66.66666666666666	100.0	100.0	100.0	66.66666666666666	100.0	50.0	17.74438856469773	0.2399086344473543
Argentina	South America	2021-03-27	-24.0	33.33333333333333	66.66666666666666	100.0	100.0	100.0	66.66666666666666	100.0	50.0	18.854479637397468	0.2689884689258214
Argentina	South America	2021-03-28	-24.42857142857143	33.33333333333333	66.66666666666666	100.0	100.0	100.0	66.66666666666666	100.0	50.0	19.858366097219346	0.2857409822666775
Argentina	South America	2021-03-29	-24.42857142857143	33.33333333333333	66.66666666666666	100.0	100.0	100.0	66.66666666666666	100.0	50.0	22.2647224003125	0.2971200479321647
Argentina	South America	2021-03-30	-24.761904761904763	33.33333333333333	66.66666666666666	100.0	100.0	100.0	66.66666666666666	100.0	50.0	22.50147018318611	0.2885857486830493
Argentina	South America	2021-03-31	-20.142857142857142	33.33333333333333	66.66666666666666	100.0	100.0	100.0	66.66666666666666	100.0	50.0	24.953026663783845	0.2882696635256747
Argentina	South America	2021-04-01	-20.0	33.33333333333333	66.66666666666666	100.0	100.0	100.0	66.66666666666666	100.0	50.0	26.910225958247644	0.2683562986110722
Argentina	South America	2021-04-02	-24.809523809523807	33.33333333333333	66.66666666666666	100.0	100.0	100.0	66.66666666666666	100.0	50.0	25.95122359077297	0.2490751040112189
Argentina	South America	2021-04-03	-24.85714285714285	33.33333333333333	66.66666666666666	100.0	100.0	100.0	66.66666666666666	100.0	50.0	25.9657635080122	0.2332708461424868
Argentina	South America	2021-04-04	-24.52380952380952	33.33333333333333	66.66666666666666	100.0	100.0	100.0	66.66666666666666	100.0	50.0	26.834049435320345	0.2370638680309825
Argentina	South America	2021-04-05	-24.66666666666667	33.33333333333333	66.66666666666666	100.0	100.0	100.0	66.66666666666666	100.0	50.0	26.724367885711345	0.2718332353421933
Argentina	South America	2021-04-06	-24.952380952380956	100.0	66.66666666666666	100.0	100.0	100.0	66.66666666666666	100.0	50.0	30.111536432138013	0.2838444713224297
Argentina	South America	2021-04-07	-25.66666666666667	100.0	66.66666666666666	100.0	100.0	100.0	66.66666666666666	100.0	50.0	32.002673928710514	0.3078669432829026
Argentina	South America	2021-04-08	-24.761904761904763	100.0	66.66666666666666	100.0	100.0	100.0	66.66666666666666	100.0	50.0	34.927409889898094	0.3732965708594537
Argentina	South America	2021-04-09	-20.714285714285708	100.0	66.66666666666666	100.0	100.0	100.0	66.66666666666666	100.0	50.0	39.42466950902449	0.4194450038361517
Australia	Oceania	2020-02-15	3.333333333333333	0.0	0.0	0.0	0.0	0.0	0.0	0.0	0.0	0.0
Australia	Oceania	2020-02-16	2.5	0.0	0.0	0.0	0.0	0.0	0.0	0.0	0.0	0.0
Australia	Oceania	2020-02-17	4.222222222222221	0.0	0.0	0.0	0.0	0.0	0.0	0.0	0.0	0.0
Australia	Oceania	2020-02-18	4.666666666666667	0.0	0.0	0.0	0.0	0.0	0.0	0.0	0.0	0.0
Australia	Oceania	2020-02-19	5.066666666666666	0.0	0.0	0.0	0.0	0.0	0.0	0.0	0.0	0.0
Australia	Oceania	2020-02-20	5.4444444444444455	0.0	0.0	0.0	0.0	0.0	0.0	0.0	0.0	0.0
Australia	Oceania	2020-02-21	6.142857142857142	0.0	0.0	0.0	0.0	0.0	0.0	0.0	0.0	0.0
Australia	Oceania	2020-02-22	6.428571428571428	0.0	0.0	0.0	0.0	0.0	0.0	0.0	0.0	0.0
Australia	Oceania	2020-02-23	6.428571428571428	0.0	0.0	0.0	0.0	0.0	0.0	0.0	0.0	0.0
Australia	Oceania	2020-02-24	6.476190476190478	0.0	0.0	0.0	0.0	0.0	0.0	0.0	0.0	0.0
Australia	Oceania	2020-02-25	6.666666666666668	0.0	0.0	0.0	0.0	0.0	0.0	0.0	0.0	0.0
Australia	Oceania	2020-02-26	6.80952380952381	0.0	0.0	0.0	0.0	0.0	0.0	0.0	0.0	0.0
Australia	Oceania	2020-02-27	6.904761904761906	0.0	0.0	0.0	0.0	0.0	0.0	0.0	0.0	0.0
Australia	Oceania	2020-02-28	7.095238095238094	0.0	0.0	0.0	0.0	0.0	0.0	0.0	0.0	0.0
Australia	Oceania	2020-02-29	7.333333333333332	0.0	0.0	0.0	0.0	0.0	0.0	0.0	0.0	0.0056022670402713
Australia	Oceania	2020-03-01	7.523809523809526	0.0	0.0	0.0	0.0	0.0	0.0	0.0	0.0	0.0067227204483256	0.0039215869281899
Australia	Oceania	2020-03-02	7.142857142857142	0.0	0.0	0.0	0.0	0.0	0.0	0.0	0.0	0.0084034005604071	0.0019607934640949
Australia	Oceania	2020-03-03	7.142857142857142	0.0	0.0	0.0	0.0	0.0	0.0	0.0	0.0	0.0134454408966513	0.0013071956427299
Australia	Oceania	2020-03-04	7.047619047619048	0.0	0.0	0.0	0.0	0.0	0.0	0.0	0.0	0.0207283880490041	0.0019607934640949
Australia	Oceania	2020-03-05	6.714285714285714	0.0	0.0	0.0	0.0	0.0	0.0	0.0	0.0	0.0224090681610855	0.0015686347712759
Australia	Oceania	2020-03-06	6.3809523809523805	0.0	0.0	0.0	0.0	0.0	0.0	0.0	0.0	0.0252102016812212	0.0013071956427299
Australia	Oceania	2020-03-07	5.761904761904763	0.0	0.0	0.0	0.0	0.0	0.0	0.0	0.0	0.0212886147530313	0.0011204534080542
Australia	Oceania	2020-03-08	5.3809523809523805	0.0	0.0	0.0	0.0	0.0	0.0	0.0	0.0	0.0274511084973298	0.0011204534080542
Australia	Oceania	2020-03-09	3.3809523809523814	0.0	0.0	0.0	0.0	0.0	0.0	0.0	0.0	0.0341738289456555	0.0011204534080542
Australia	Oceania	2020-03-10	3.1428571428571432	0.0	0.0	0.0	0.0	0.0	0.0	0.0	0.0	0.0380954158738455	0.0011204534080542
Australia	Oceania	2020-03-11	3.0476190476190474	0.0	0.0	0.0	0.0	0.0	0.0	0.0	0.0	0.0425772295060626	0.0005602267040271
Australia	Oceania	2020-03-12	3.095238095238095	0.0	0.0	0.0	0.0	0.0	0.0	0.0	12.5	0.0408965493939812	0.0005602267040271
Australia	Oceania	2020-03-13	2.714285714285714	0.0	0.0	0.0	0.0	0.0	0.0	0.0	12.5	0.0784317385637995	0.0005602267040271
Australia	Oceania	2020-03-14	1.9523809523809523	0.0	0.0	0.0	0.0	0.0	0.0	0.0	12.5	0.1047623936530751	0.0005602267040271
Australia	Oceania	2020-03-15	1.1428571428571428	0.0	0.0	0.0	0.0	0.0	0.0	0.0	12.5	0.1238101015899979	0.0
Australia	Oceania	2020-03-16	2.5714285714285707	0.0	0.0	50.0	50.0	0.0	0.0	0.0	12.5	0.1602248373517619	0.0
Australia	Oceania	2020-03-17	1.0952380952380951	0.0	0.0	50.0	50.0	0.0	0.0	0.0	12.5	0.1932782128893632	0.0011204534080542
Australia	Oceania	2020-03-18	-0.9047619047619048	0.0	0.0	100.0	50.0	0.0	0.0	0.0	12.5	0.2464997497719415	0.0016806801120814
Australia	Oceania	2020-03-19	-3.285714285714286	0.0	0.0	100.0	50.0	0.0	0.0	100.0	12.5	0.3098053673270083	0.0016806801120814
Australia	Oceania	2020-03-20	-5.857142857142858	0.0	0.0	100.0	50.0	0.0	0.0	100.0	12.5	0.3310939820800396	0.0022409068161085
Australia	Oceania	2020-03-21	-7.80952380952381	0.0	0.0	100.0	50.0	0.0	0.0	100.0	12.5	0.4599461240062818	0.0022409068161085
Australia	Oceania	2020-03-22	-10.095238095238097	0.0	0.0	100.0	50.0	0.0	0.0	100.0	25.0	0.7014038334419791	0.0022409068161085
Australia	Oceania	2020-03-23	-13.095238095238097	0.0	66.66666666666666	100.0	50.0	0.0	0.0	100.0	25.0	0.7310958487554173	0.0022409068161085
Australia	Oceania	2020-03-24	-16.9047619047619	100.0	66.66666666666666	100.0	100.0	0.0	33.33333333333333	100.0	25.0	0.8918809128112066	0.0016806801120814
Australia	Oceania	2020-03-25	-20.761904761904763	100.0	66.66666666666666	100.0	100.0	0.0	33.33333333333333	100.0	75.0	1.006167160432743	0.0011204534080542
Australia	Oceania	2020-03-26	-24.66666666666667	100.0	66.66666666666666	100.0	100.0	0.0	33.33333333333333	100.0	75.0	1.1927226528737809	0.0039215869281899
Australia	Oceania	2020-03-27	-28.47619047619048	100.0	66.66666666666666	100.0	100.0	0.0	33.33333333333333	100.0	75.0	1.3176532078718328	0.0033613602241628
Australia	Oceania	2020-03-28	-31.90476190476189	100.0	66.66666666666666	100.0	100.0	0.0	33.33333333333333	100.0	75.0	1.439222402645722	0.0039215869281899
Australia	Oceania	2020-03-29	-35.333333333333336	100.0	66.66666666666666	100.0	100.0	0.0	33.33333333333333	100.0	75.0	1.3641520243060854	0.0050420403362442
Australia	Oceania	2020-03-30	-38.71428571428572	100.0	66.66666666666666	100.0	100.0	0.0	33.33333333333333	100.0	75.0	1.5008473400887077	0.0056022670402713
Australia	Oceania	2020-03-31	-40.71428571428572	100.0	66.66666666666666	100.0	100.0	0.0	33.33333333333333	100.0	75.0	1.4089701606282563	0.0056022670402713
Australia	Oceania	2020-04-01	-42.285714285714285	100.0	66.66666666666666	100.0	100.0	0.0	33.33333333333333	100.0	75.0	1.3994463066597953	0.0067227204483256
Australia	Oceania	2020-04-02	-43.66666666666666	100.0	66.66666666666666	100.0	100.0	0.0	66.66666666666666	100.0	75.0	1.2918827794865844	0.0061624937442985
Australia	Oceania	2020-04-03	-44.76190476190475	100.0	66.66666666666666	100.0	100.0	0.0	66.66666666666666	100.0	75.0	1.225215801707355	0.0084034005604071
Australia	Oceania	2020-04-04	-45.57142857142858	100.0	66.66666666666666	100.0	100.0	0.0	66.66666666666666	100.0	75.0	1.070033004691837	0.0089636272644342
Australia	Oceania	2020-04-05	-45.85714285714285	100.0	66.66666666666666	100.0	100.0	0.0	66.66666666666666	100.0	75.0	0.9540660769582192	0.0106443073765156
Australia	Oceania	2020-04-06	-46.0952380952381	100.0	66.66666666666666	100.0	100.0	0.0	66.66666666666666	100.0	75.0	0.8044855469829728	0.0128852141926242
Australia	Oceania	2020-04-07	-46.190476190476176	100.0	66.66666666666666	100.0	100.0	0.0	66.66666666666666	100.0	75.0	0.7484628765802588	0.0151261210087327
Australia	Oceania	2020-04-08	-46.0952380952381	100.0	66.66666666666666	100.0	100.0	0.0	66.66666666666666	100.0	75.0	0.6431402562231565	0.0168068011208142
Australia	Oceania	2020-04-09	-45.33333333333334	100.0	66.66666666666666	100.0	100.0	0.0	66.66666666666666	100.0	75.0	0.5557448903949227	0.0151261210087327
Australia	Oceania	2020-04-10	-50.0	100.0	66.66666666666666	100.0	100.0	0.0	66.66666666666666	100.0	75.0	0.4958006330640187	0.0145658943047056
Australia	Oceania	2020-04-11	-50.28571428571429	100.0	66.66666666666666	100.0	100.0	0.0	66.66666666666666	100.0	75.0	0.4218507081324363	0.0151261210087327
Australia	Oceania	2020-04-12	-51.38095238095239	100.0	66.66666666666666	100.0	100.0	0.0	66.66666666666666	100.0	75.0	0.3518223701290437	0.0140056676006784
Australia	Oceania	2020-04-13	-54.28571428571429	100.0	66.66666666666666	100.0	100.0	0.0	66.66666666666666	100.0	75.0	0.3103655940310354	0.0117647607845699
Australia	Oceania	2020-04-14	-54.38095238095239	100.0	66.66666666666666	100.0	100.0	0.0	66.66666666666666	100.0	75.0	0.2913178860941127	0.0095238539684613
Australia	Oceania	2020-04-15	-54.52380952380952	66.66666666666666	66.66666666666666	100.0	100.0	0.0	66.66666666666666	100.0	75.0	0.2408974827316701	0.0072829471523528
Australia	Oceania	2020-04-16	-55.14285714285714	66.66666666666666	66.66666666666666	100.0	100.0	0.0	66.66666666666666	100.0	75.0	0.1983202532256074	0.0067227204483256
Australia	Oceania	2020-04-17	-50.38095238095239	66.66666666666666	66.66666666666666	100.0	100.0	0.0	66.66666666666666	100.0	75.0	0.1719895981363319	0.0067227204483256
Australia	Oceania	2020-04-18	-49.61904761904761	66.66666666666666	66.66666666666666	100.0	100.0	0.0	66.66666666666666	100.0	75.0	0.148460076567192	0.0056022670402713
Australia	Oceania	2020-04-19	-48.285714285714285	66.66666666666666	66.66666666666666	100.0	100.0	0.0	66.66666666666666	100.0	75.0	0.1652668776880062	0.0039215869281899
Australia	Oceania	2020-04-20	-45.33333333333334	66.66666666666666	66.66666666666666	100.0	100.0	0.0	66.66666666666666	100.0	75.0	0.152381663495382	0.0033613602241628
Australia	Oceania	2020-04-21	-45.04761904761904	66.66666666666666	66.66666666666666	100.0	100.0	0.0	66.66666666666666	100.0	75.0	0.1288521419262421	0.0028011335201356
Australia	Oceania	2020-04-22	-44.80952380952379	66.66666666666666	66.66666666666666	100.0	100.0	0.0	66.66666666666666	100.0	75.0	0.1187680612537536	0.0022409068161085
Australia	Oceania	2020-04-23	-44.52380952380952	66.66666666666666	66.66666666666666	100.0	100.0	0.0	66.66666666666666	100.0	75.0	0.1120453408054279	0.0067227204483256
Australia	Oceania	2020-04-24	-44.14285714285714	66.66666666666666	66.66666666666666	100.0	100.0	0.0	66.66666666666666	100.0	75.0	0.0868351391242066	0.0072829471523528
Australia	Oceania	2020-04-25	-45.23809523809525	66.66666666666666	66.66666666666666	100.0	100.0	0.0	66.66666666666666	100.0	75.0	0.0705885647074196	0.0072829471523528
Australia	Oceania	2020-04-26	-44.57142857142858	66.66666666666666	66.66666666666666	100.0	100.0	0.0	66.66666666666666	100.0	75.0	0.0582635772188225	0.0089636272644342
Australia	Oceania	2020-04-27	-44.61904761904761	66.66666666666666	66.66666666666666	100.0	100.0	0.0	66.66666666666666	100.0	75.0	0.0549022169946597	0.0089636272644342
Australia	Oceania	2020-04-28	-44.28571428571429	66.66666666666666	66.66666666666666	100.0	100.0	0.0	66.66666666666666	100.0	75.0	0.0554624436986868	0.012324987488597
Australia	Oceania	2020-04-29	-44.14285714285714	66.66666666666666	66.66666666666666	100.0	100.0	0.0	66.66666666666666	100.0	75.0	0.0560226704027139	0.0134454408966513
Australia	Oceania	2020-04-30	-44.095238095238095	66.66666666666666	66.66666666666666	100.0	100.0	0.0	66.66666666666666	100.0	75.0	0.0582635772188225	0.0100840806724885
Australia	Oceania	2020-05-01	-43.85714285714285	66.66666666666666	66.66666666666666	100.0	100.0	0.0	66.66666666666666	100.0	75.0	0.0565828971067411	0.0078431738563799
Australia	Oceania	2020-05-02	-41.95238095238096	66.66666666666666	66.66666666666666	100.0	100.0	0.0	66.66666666666666	100.0	75.0	0.0588238039228496	0.0078431738563799
Australia	Oceania	2020-05-03	-41.57142857142857	66.66666666666666	66.66666666666666	100.0	100.0	0.0	66.66666666666666	100.0	75.0	0.0605044840349311	0.0067227204483256
Australia	Oceania	2020-05-04	-41.71428571428572	66.66666666666666	66.66666666666666	100.0	100.0	0.0	66.66666666666666	100.0	75.0	0.0705885647074196	0.0072829471523528
Australia	Oceania	2020-05-05	-41.285714285714285	66.66666666666666	66.66666666666666	100.0	100.0	0.0	66.66666666666666	100.0	75.0	0.0733896982275553	0.0044818136322171
Australia	Oceania	2020-05-06	-40.76190476190476	66.66666666666666	66.66666666666666	100.0	100.0	0.0	66.66666666666666	100.0	75.0	0.0795521919718538	0.0033613602241628
Australia	Oceania	2020-05-07	-40.0	66.66666666666666	66.66666666666666	100.0	100.0	0.0	66.66666666666666	100.0	75.0	0.0823533254919895	0.0022409068161085
Australia	Oceania	2020-05-08	-39.333333333333336	66.66666666666666	66.66666666666666	100.0	100.0	0.0	66.66666666666666	100.0	75.0	0.0784317385637995	0.0022409068161085
Australia	Oceania	2020-05-09	-38.52380952380953	66.66666666666666	66.66666666666666	100.0	100.0	0.0	66.66666666666666	100.0	75.0	0.0784317385637995	0.0016806801120814
Australia	Oceania	2020-05-10	-37.76190476190477	66.66666666666666	66.66666666666666	100.0	100.0	0.0	66.66666666666666	100.0	75.0	0.0705885647074196	0.0011204534080542
Australia	Oceania	2020-05-11	-36.47619047619048	66.66666666666666	66.66666666666666	100.0	100.0	0.0	66.66666666666666	100.0	75.0	0.0689078845953382	0.0005602267040271
Australia	Oceania	2020-05-12	-36.142857142857146	66.66666666666666	66.66666666666666	100.0	100.0	0.0	66.66666666666666	100.0	75.0	0.0588238039228496	0.0005602267040271
Australia	Oceania	2020-05-13	-35.714285714285715	66.66666666666666	66.66666666666666	100.0	100.0	0.0	66.66666666666666	100.0	75.0	0.0532215368825782	0.0005602267040271
Australia	Oceania	2020-05-14	-35.42857142857143	66.66666666666666	66.66666666666666	100.0	100.0	0.0	66.66666666666666	100.0	75.0	0.0593840306268768	0.0005602267040271
Australia	Oceania	2020-05-15	-35.333333333333336	66.66666666666666	33.33333333333333	100.0	100.0	0.0	33.33333333333333	100.0	75.0	0.0655465243711753	0.0005602267040271
Australia	Oceania	2020-05-16	-35.09523809523809	66.66666666666666	33.33333333333333	100.0	100.0	0.0	33.33333333333333	100.0	75.0	0.0588238039228496	0.0005602267040271
Australia	Oceania	2020-05-17	-34.904761904761905	66.66666666666666	33.33333333333333	100.0	100.0	0.0	33.33333333333333	100.0	75.0	0.0593840306268768	0.0011204534080542
Australia	Oceania	2020-05-18	-34.428571428571416	66.66666666666666	33.33333333333333	100.0	100.0	50.0	33.33333333333333	100.0	75.0	0.0549022169946597	0.0011204534080542
Australia	Oceania	2020-05-19	-34.09523809523809	66.66666666666666	33.33333333333333	100.0	100.0	50.0	33.33333333333333	100.0	75.0	0.0515408567704968	0.0011204534080542
Australia	Oceania	2020-05-20	-33.761904761904766	66.66666666666666	33.33333333333333	100.0	100.0	50.0	33.33333333333333	100.0	75.0	0.0515408567704968	0.0011204534080542
Australia	Oceania	2020-05-21	-33.52380952380953	66.66666666666666	33.33333333333333	100.0	100.0	50.0	33.33333333333333	100.0	75.0	0.0425772295060626	0.0016806801120814
Australia	Oceania	2020-05-22	-33.09523809523809	66.66666666666666	33.33333333333333	100.0	100.0	50.0	33.33333333333333	100.0	75.0	0.0358545090577369	0.0016806801120814
Australia	Oceania	2020-05-23	-32.85714285714286	66.66666666666666	33.33333333333333	100.0	100.0	50.0	33.33333333333333	100.0	75.0	0.0392158692818997	0.0022409068161085
Australia	Oceania	2020-05-24	-32.95238095238095	66.66666666666666	33.33333333333333	100.0	100.0	50.0	33.33333333333333	100.0	75.0	0.0336136022416283	0.0016806801120814
Australia	Oceania	2020-05-25	-32.76190476190476	66.66666666666666	33.33333333333333	100.0	100.0	50.0	33.33333333333333	100.0	75.0	0.0324931488335741	0.0016806801120814
Australia	Oceania	2020-05-26	-32.238095238095234	66.66666666666666	33.33333333333333	100.0	100.0	50.0	33.33333333333333	100.0	75.0	0.0375351891698183	0.0016806801120814
Australia	Oceania	2020-05-27	-31.619047619047624	66.66666666666666	33.33333333333333	100.0	100.0	50.0	33.33333333333333	100.0	75.0	0.0386556425778726	0.0016806801120814
Australia	Oceania	2020-05-28	-30.809523809523807	66.66666666666666	33.33333333333333	100.0	100.0	50.0	33.33333333333333	100.0	75.0	0.0392158692818997	0.0011204534080542
Australia	Oceania	2020-05-29	-30.28571428571429	66.66666666666666	33.33333333333333	100.0	100.0	50.0	0.0	100.0	75.0	0.0476192698423068	0.0011204534080542
Australia	Oceania	2020-05-30	-29.57142857142857	66.66666666666666	33.33333333333333	100.0	100.0	50.0	0.0	100.0	75.0	0.0436976829141169	0.0005602267040271
Australia	Oceania	2020-05-31	-28.904761904761912	66.66666666666666	33.33333333333333	100.0	100.0	50.0	0.0	100.0	75.0	0.0492999499543883	0.0005602267040271
Australia	Oceania	2020-06-01	-28.76190476190476	66.66666666666666	33.33333333333333	100.0	75.0	50.0	0.0	100.0	75.0	0.0532215368825782	0.0
Australia	Oceania	2020-06-02	-28.47619047619048	66.66666666666666	33.33333333333333	100.0	75.0	50.0	0.0	100.0	75.0	0.0504204033624425	0.0
Australia	Oceania	2020-06-03	-28.095238095238088	66.66666666666666	33.33333333333333	100.0	75.0	50.0	0.0	100.0	75.0	0.0504204033624425	0.0
Australia	Oceania	2020-06-04	-27.761904761904763	66.66666666666666	33.33333333333333	100.0	75.0	50.0	0.0	100.0	75.0	0.0459385897302254	0.0
Australia	Oceania	2020-06-05	-27.142857142857142	66.66666666666666	33.33333333333333	100.0	75.0	50.0	0.0	100.0	75.0	0.0380954158738455	0.0
Australia	Oceania	2020-06-06	-26.71428571428571	66.66666666666666	33.33333333333333	100.0	75.0	50.0	0.0	100.0	75.0	0.0375351891698183	0.0
Australia	Oceania	2020-06-07	-26.33333333333333	66.66666666666666	33.33333333333333	100.0	75.0	50.0	0.0	100.0	75.0	0.0352942823537098	0.0
Australia	Oceania	2020-06-08	-27.66666666666667	66.66666666666666	33.33333333333333	100.0	75.0	50.0	0.0	100.0	75.0	0.0257704283852484	0.0
Australia	Oceania	2020-06-09	-27.380952380952376	33.33333333333333	33.33333333333333	100.0	75.0	50.0	0.0	100.0	75.0	0.0252102016812212	0.0
Australia	Oceania	2020-06-10	-27.380952380952376	33.33333333333333	33.33333333333333	100.0	75.0	50.0	0.0	100.0	75.0	0.0252102016812212	0.0
Australia	Oceania	2020-06-11	-27.142857142857142	33.33333333333333	33.33333333333333	100.0	75.0	50.0	0.0	100.0	75.0	0.0235295215691398	0.0
Australia	Oceania	2020-06-12	-27.04761904761905	33.33333333333333	33.33333333333333	50.0	75.0	50.0	0.0	100.0	75.0	0.0235295215691398	0.0
Australia	Oceania	2020-06-13	-26.809523809523807	33.33333333333333	33.33333333333333	50.0	75.0	50.0	0.0	100.0	75.0	0.0341738289456555	0.0
Australia	Oceania	2020-06-14	-26.57142857142857	33.33333333333333	33.33333333333333	50.0	75.0	50.0	0.0	100.0	75.0	0.0392158692818997	0.0
Australia	Oceania	2020-06-15	-24.23809523809524	33.33333333333333	33.33333333333333	50.0	75.0	50.0	0.0	100.0	75.0	0.0448181363221711	0.0
Australia	Oceania	2020-06-16	-23.952380952380956	33.33333333333333	33.33333333333333	50.0	75.0	50.0	0.0	100.0	75.0	0.0537817635866054	0.0
Australia	Oceania	2020-06-17	-23.57142857142857	33.33333333333333	33.33333333333333	50.0	75.0	50.0	0.0	100.0	75.0	0.0593840306268768	0.0
Australia	Oceania	2020-06-18	-23.33333333333333	33.33333333333333	33.33333333333333	50.0	75.0	50.0	0.0	100.0	75.0	0.0672272044832567	0.0
Australia	Oceania	2020-06-19	-22.952380952380956	33.33333333333333	33.33333333333333	50.0	75.0	50.0	0.0	100.0	75.0	0.0655465243711753	0.0
Australia	Oceania	2020-06-20	-22.66666666666667	33.33333333333333	33.33333333333333	50.0	75.0	50.0	0.0	100.0	75.0	0.0789919652678267	0.0
Australia	Oceania	2020-06-21	-22.619047619047624	33.33333333333333	33.33333333333333	50.0	75.0	50.0	0.0	100.0	75.0	0.0778715118597724	0.0
Australia	Oceania	2020-06-22	-22.761904761904763	33.33333333333333	33.33333333333333	50.0	75.0	50.0	0.0	100.0	75.0	0.0812328720839352	0.0
Australia	Oceania	2020-06-23	-22.809523809523807	66.66666666666666	33.33333333333333	50.0	75.0	50.0	0.0	100.0	75.0	0.0845942323080981	0.0005602267040271
Australia	Oceania	2020-06-24	-22.66666666666667	66.66666666666666	33.33333333333333	50.0	75.0	50.0	0.0	100.0	75.0	0.0935578595725323	0.0011204534080542
Australia	Oceania	2020-06-25	-22.57142857142857	66.66666666666666	33.33333333333333	50.0	75.0	50.0	0.0	100.0	75.0	0.104202166949048	0.0011204534080542
Australia	Oceania	2020-06-26	-22.57142857142857	66.66666666666666	33.33333333333333	50.0	75.0	50.0	0.0	100.0	75.0	0.1064430737651565	0.0011204534080542
Australia	Oceania	2020-06-27	-22.66666666666667	66.66666666666666	33.33333333333333	50.0	75.0	50.0	0.0	100.0	75.0	0.1260510084061064	0.0011204534080542
Australia	Oceania	2020-06-28	-22.380952380952376	66.66666666666666	33.33333333333333	50.0	75.0	50.0	0.0	100.0	75.0	0.1624657441678705	0.0011204534080542
Australia	Oceania	2020-06-29	-22.33333333333333	66.66666666666666	33.33333333333333	50.0	75.0	50.0	0.0	100.0	75.0	0.1915975327772818	0.0011204534080542
Australia	Oceania	2020-06-30	-22.28571428571429	66.66666666666666	33.33333333333333	50.0	75.0	50.0	0.0	100.0	75.0	0.2235304549068288	0.0005602267040271
Australia	Oceania	2020-07-01	-22.42857142857143	100.0	66.66666666666666	100.0	75.0	50.0	66.66666666666666	100.0	75.0	0.2481804298840229	0.0
Australia	Oceania	2020-07-02	-22.71428571428571	100.0	66.66666666666666	100.0	75.0	50.0	66.66666666666666	100.0	75.0	0.2638667775967828	0.0
Australia	Oceania	2020-07-03	-23.04761904761905	100.0	66.66666666666666	100.0	75.0	50.0	66.66666666666666	100.0	75.0	0.3691893979538851	0.0
Australia	Oceania	2020-07-04	-23.142857142857142	100.0	66.66666666666666	100.0	75.0	50.0	66.66666666666666	100.0	75.0	0.4240916149485449	0.0
Australia	Oceania	2020-07-05	-23.142857142857142	100.0	66.66666666666666	100.0	75.0	50.0	66.66666666666666	100.0	75.0	0.4588256705982275	0.0011204534080542
Australia	Oceania	2020-07-06	-23.47619047619048	100.0	66.66666666666666	100.0	75.0	50.0	66.66666666666666	100.0	75.0	0.5159687944089958	0.0011204534080542
Australia	Oceania	2020-07-07	-23.71428571428571	100.0	66.66666666666666	100.0	75.0	50.0	66.66666666666666	100.0	75.0	0.541178996090217	0.0011204534080542
Australia	Oceania	2020-07-08	-23.761904761904763	100.0	66.66666666666666	100.0	100.0	50.0	100.0	100.0	75.0	0.5910391727486325	0.0011204534080542
Australia	Oceania	2020-07-09	-24.142857142857142	100.0	66.66666666666666	100.0	100.0	50.0	100.0	100.0	75.0	0.7327765288674989	0.0011204534080542
Australia	Oceania	2020-07-10	-24.619047619047624	100.0	66.66666666666666	100.0	100.0	50.0	100.0	100.0	75.0	0.7243731283070918	0.0016806801120814
Australia	Oceania	2020-07-11	-25.23809523809524	100.0	66.66666666666666	100.0	100.0	50.0	100.0	100.0	75.0	0.7585469572527472	0.0022409068161085
Australia	Oceania	2020-07-12	-25.619047619047624	100.0	66.66666666666666	100.0	100.0	50.0	100.0	100.0	75.0	0.7826367055259144	0.0011204534080542
Australia	Oceania	2020-07-13	-25.57142857142857	66.66666666666666	66.66666666666666	100.0	100.0	50.0	100.0	100.0	75.0	0.8380991492246012	0.0011204534080542
Australia	Oceania	2020-07-14	-25.904761904761912	66.66666666666666	66.66666666666666	100.0	100.0	50.0	100.0	100.0	75.0	0.8969229531474509	0.0028011335201356
Australia	Oceania	2020-07-15	-26.095238095238106	66.66666666666666	66.66666666666666	100.0	100.0	50.0	100.0	100.0	75.0	0.9826376388636032	0.0039215869281899
Australia	Oceania	2020-07-16	-25.85714285714285	66.66666666666666	66.66666666666666	100.0	100.0	50.0	66.66666666666666	100.0	75.0	1.0414614427864528	0.0056022670402713
Australia	Oceania	2020-07-17	-25.619047619047624	66.66666666666666	66.66666666666666	100.0	100.0	50.0	66.66666666666666	100.0	75.0	1.05770801720324	0.0061624937442985
Australia	Oceania	2020-07-18	-25.28571428571429	66.66666666666666	66.66666666666666	100.0	100.0	50.0	66.66666666666666	100.0	75.0	1.1232545415744153	0.0078431738563799
Australia	Oceania	2020-07-19	-25.142857142857142	66.66666666666666	66.66666666666666	100.0	100.0	50.0	66.66666666666666	100.0	75.0	1.170313584712695	0.0084034005604071
Australia	Oceania	2020-07-20	-25.0	66.66666666666666	66.66666666666666	100.0	100.0	50.0	66.66666666666666	100.0	75.0	1.219613534667083	0.0100840806724885
Australia	Oceania	2020-07-21	-24.619047619047624	66.66666666666666	66.66666666666666	100.0	100.0	50.0	66.66666666666666	100.0	75.0	1.3484656765933254	0.0095238539684613
Australia	Oceania	2020-07-22	-24.47619047619048	66.66666666666666	66.66666666666666	100.0	100.0	50.0	66.66666666666666	100.0	75.0	1.3960849464356324	0.0112045340805427
Australia	Oceania	2020-07-23	-24.42857142857143	66.66666666666666	66.66666666666666	100.0	100.0	50.0	66.66666666666666	100.0	75.0	1.3232554749121044	0.0128852141926242
Australia	Oceania	2020-07-24	-24.28571428571429	66.66666666666666	66.66666666666666	100.0	100.0	50.0	66.66666666666666	100.0	75.0	1.405608800404094	0.0151261210087327
Australia	Oceania	2020-07-25	-24.57142857142857	66.66666666666666	66.66666666666666	100.0	100.0	50.0	66.66666666666666	100.0	75.0	1.4571496571745906	0.0184874812328956
Australia	Oceania	2020-07-26	-25.42857142857143	66.66666666666666	66.66666666666666	100.0	100.0	50.0	66.66666666666666	100.0	75.0	1.6056097337417827	0.0212886147530313
Australia	Oceania	2020-07-27	-25.66666666666667	66.66666666666666	66.66666666666666	100.0	100.0	50.0	66.66666666666666	100.0	75.0	1.6106517740780268	0.0229692948651127
Australia	Oceania	2020-07-28	-25.76190476190476	66.66666666666666	66.66666666666666	100.0	100.0	50.0	66.66666666666666	100.0	75.0	1.5058893804249518	0.0268908817933027
Australia	Oceania	2020-07-29	-25.809523809523807	66.66666666666666	66.66666666666666	100.0	100.0	50.0	66.66666666666666	100.0	75.0	1.678439205265311	0.0313726954255198
Australia	Oceania	2020-07-30	-25.85714285714285	66.66666666666666	66.66666666666666	100.0	100.0	50.0	66.66666666666666	100.0	75.0	1.8532299369217784	0.0319329221295469
Australia	Oceania	2020-07-31	-25.90476190476189	66.66666666666666	66.66666666666666	100.0	100.0	50.0	66.66666666666666	100.0	75.0	1.865554924410376	0.0313726954255198
Australia	Oceania	2020-08-01	-25.809523809523807	66.66666666666666	66.66666666666666	100.0	100.0	50.0	66.66666666666666	100.0	75.0	1.956311650462772	0.0296920153134384
Australia	Oceania	2020-08-02	-25.095238095238088	66.66666666666666	100.0	100.0	100.0	50.0	66.66666666666666	100.0	75.0	1.8952469397238136	0.0336136022416283
Australia	Oceania	2020-08-03	-25.095238095238106	100.0	100.0	100.0	100.0	50.0	66.66666666666666	100.0	75.0	1.919896914701008	0.036414735761764
Australia	Oceania	2020-08-04	-25.380952380952376	100.0	100.0	100.0	100.0	50.0	66.66666666666666	100.0	75.0	2.164155757656841	0.0397760959859269
Australia	Oceania	2020-08-05	-25.71428571428571	100.0	100.0	100.0	100.0	50.0	66.66666666666666	100.0	75.0	2.012334320865486	0.0369749624657912
Australia	Oceania	2020-08-06	-26.28571428571429	100.0	100.0	100.0	100.0	50.0	66.66666666666666	100.0	75.0	1.8874037658674336	0.0392158692818997
Australia	Oceania	2020-08-07	-27.190476190476197	100.0	100.0	100.0	100.0	50.0	66.66666666666666	100.0	75.0	1.914854874364764	0.0431374562100897
Australia	Oceania	2020-08-08	-28.095238095238106	100.0	100.0	100.0	100.0	50.0	66.66666666666666	100.0	75.0	1.7865629591425491	0.0487397232503611
Australia	Oceania	2020-08-09	-29.33333333333333	100.0	100.0	100.0	100.0	50.0	66.66666666666666	100.0	75.0	1.7249380216995631	0.0515408567704968
Australia	Oceania	2020-08-10	-29.85714285714285	100.0	100.0	100.0	100.0	50.0	66.66666666666666	100.0	75.0	1.671156258112958	0.0554624436986868
Australia	Oceania	2020-08-11	-30.142857142857142	100.0	100.0	100.0	100.0	50.0	66.66666666666666	100.0	75.0	1.502528020200789	0.0588238039228496
Australia	Oceania	2020-08-12	-30.476190476190467	100.0	100.0	100.0	100.0	50.0	66.66666666666666	100.0	75.0	1.3826395055389809	0.0593840306268768
Australia	Oceania	2020-08-13	-30.380952380952376	100.0	100.0	100.0	100.0	50.0	66.66666666666666	100.0	75.0	1.3837599589470353	0.0610647107389582
Australia	Oceania	2020-08-14	-30.52380952380952	100.0	100.0	100.0	100.0	50.0	66.66666666666666	100.0	75.0	1.3092498073114256	0.0565828971067411
Australia	Oceania	2020-08-15	-30.33333333333333	100.0	100.0	100.0	100.0	50.0	66.66666666666666	100.0	75.0	1.2341794289717891	0.0565828971067411
Australia	Oceania	2020-08-16	-29.904761904761912	100.0	100.0	100.0	100.0	50.0	66.66666666666666	100.0	75.0	1.210649907402649	0.0605044840349311
Australia	Oceania	2020-08-17	-29.71428571428571	100.0	100.0	100.0	100.0	50.0	66.66666666666666	100.0	75.0	1.154067010295908	0.0599442573309039
Australia	Oceania	2020-08-18	-29.619047619047624	100.0	100.0	100.0	100.0	50.0	66.66666666666666	100.0	75.0	1.0431421228985345	0.0549022169946597
Australia	Oceania	2020-08-19	-29.619047619047624	100.0	100.0	100.0	100.0	50.0	66.66666666666666	100.0	75.0	1.0521057501629685	0.0571431238107682
Australia	Oceania	2020-08-20	-29.71428571428571	100.0	100.0	100.0	100.0	50.0	66.66666666666666	100.0	75.0	0.932777462205188	0.0543419902906325
Australia	Oceania	2020-08-21	-29.142857142857142	100.0	100.0	100.0	100.0	50.0	66.66666666666666	100.0	75.0	0.8778752452105281	0.0593840306268768
Australia	Oceania	2020-08-22	-29.23809523809524	100.0	100.0	100.0	100.0	50.0	66.66666666666666	100.0	75.0	0.8537854969373612	0.0593840306268768
Australia	Oceania	2020-08-23	-29.142857142857142	100.0	100.0	100.0	100.0	50.0	66.66666666666666	100.0	75.0	0.7602276373648288	0.0537817635866054
Australia	Oceania	2020-08-24	-29.095238095238088	100.0	100.0	100.0	100.0	50.0	66.66666666666666	100.0	75.0	0.7170901811547389	0.0487397232503611
Australia	Oceania	2020-08-25	-29.095238095238088	100.0	100.0	100.0	100.0	50.0	66.66666666666666	100.0	75.0	0.6806754453929749	0.0554624436986868
Australia	Oceania	2020-08-26	-28.809523809523807	100.0	100.0	100.0	100.0	50.0	66.66666666666666	100.0	75.0	0.6084062005734738	0.0610647107389582
Australia	Oceania	2020-08-27	-28.619047619047624	100.0	100.0	100.0	100.0	50.0	66.66666666666666	100.0	75.0	0.5831959988922526	0.0621851641470125
Australia	Oceania	2020-08-28	-28.380952380952376	100.0	100.0	100.0	100.0	50.0	66.66666666666666	100.0	75.0	0.5294142353056471	0.064426070963121
Australia	Oceania	2020-08-29	-27.809523809523807	100.0	100.0	100.0	100.0	50.0	66.66666666666666	100.0	75.0	0.481234738759313	0.0610647107389582
Australia	Oceania	2020-08-30	-27.619047619047624	100.0	100.0	100.0	100.0	50.0	66.66666666666666	100.0	75.0	0.4655483910465532	0.0756306050436638
Australia	Oceania	2020-08-31	-27.52380952380952	100.0	100.0	100.0	100.0	50.0	66.66666666666666	100.0	75.0	0.4291336552847891	0.0739499249315824
Australia	Oceania	2020-09-01	-27.33333333333333	100.0	100.0	100.0	100.0	50.0	66.66666666666666	100.0	75.0	0.4028030001955135	0.0638658442590939
Australia	Oceania	2020-09-02	-27.33333333333333	100.0	100.0	100.0	100.0	50.0	66.66666666666666	100.0	75.0	0.4072848138277307	0.0593840306268768
Australia	Oceania	2020-09-03	-27.23809523809524	100.0	100.0	100.0	100.0	50.0	66.66666666666666	100.0	75.0	0.3854359723706722	0.0862749124201795
Australia	Oceania	2020-09-04	-27.380952380952376	100.0	100.0	100.0	100.0	50.0	66.66666666666666	100.0	75.0	0.3697496246579123	0.0829135521960166
Australia	Oceania	2020-09-05	-27.23809523809524	100.0	100.0	100.0	100.0	50.0	66.66666666666666	100.0	75.0	0.340617836048501	0.0795521919718538
Australia	Oceania	2020-09-06	-27.04761904761905	100.0	100.0	100.0	100.0	50.0	66.66666666666666	100.0	75.0	0.3221303548156053	0.0616249374429853
Australia	Oceania	2020-09-07	-27.0	100.0	100.0	100.0	100.0	50.0	66.66666666666666	100.0	75.0	0.3103655940310354	0.0633056175550667
Australia	Oceania	2020-09-08	-27.0	100.0	100.0	100.0	100.0	50.0	66.66666666666666	100.0	75.0	0.3036428735827097	0.0661067510752025
Australia	Oceania	2020-09-09	-27.04761904761905	100.0	100.0	100.0	100.0	50.0	66.66666666666666	100.0	75.0	0.2661076844128914	0.0616249374429853
Australia	Oceania	2020-09-10	-27.0	100.0	100.0	100.0	100.0	50.0	66.66666666666666	100.0	75.0	0.2397770293236158	0.0336136022416283
Australia	Oceania	2020-09-11	-26.809523809523807	100.0	100.0	100.0	100.0	50.0	66.66666666666666	100.0	75.0	0.224090681610856	0.0308124687214926
Australia	Oceania	2020-09-12	-26.952380952380956	100.0	100.0	100.0	100.0	50.0	66.66666666666666	100.0	75.0	0.2089645606021231	0.0319329221295469
Australia	Oceania	2020-09-13	-26.809523809523807	100.0	100.0	100.0	100.0	50.0	66.66666666666666	100.0	75.0	0.2078441071940688	0.0302522420174655
Australia	Oceania	2020-09-14	-26.380952380952376	100.0	100.0	100.0	100.0	50.0	66.66666666666666	100.0	75.0	0.2050429736739331	0.0257704283852484
Australia	Oceania	2020-09-15	-26.0	100.0	100.0	100.0	100.0	50.0	66.66666666666666	100.0	75.0	0.1753509583604947	0.024089748273167
Australia	Oceania	2020-09-16	-25.57142857142857	100.0	100.0	100.0	100.0	50.0	66.66666666666666	100.0	75.0	0.1619055174638434	0.0246499749771941
Australia	Oceania	2020-09-17	-25.42857142857143	100.0	100.0	100.0	100.0	50.0	66.66666666666666	100.0	75.0	0.1663873310960605	0.0224090681610855
Australia	Oceania	2020-09-18	-25.28571428571429	100.0	100.0	100.0	100.0	50.0	66.66666666666666	100.0	75.0	0.1557430237195448	0.0229692948651127
Australia	Oceania	2020-09-19	-25.095238095238106	100.0	100.0	100.0	100.0	50.0	66.66666666666666	100.0	75.0	0.1383759958947035	0.0218488414570584
Australia	Oceania	2020-09-20	-25.23809523809524	100.0	100.0	100.0	100.0	50.0	66.66666666666666	100.0	75.0	0.1232498748859707	0.0196079346409498
Australia	Oceania	2020-09-21	-25.380952380952376	100.0	100.0	100.0	100.0	50.0	66.66666666666666	100.0	75.0	0.1137260209175094	0.0212886147530313
Australia	Oceania	2020-09-22	-25.57142857142857	100.0	100.0	100.0	100.0	50.0	66.66666666666666	100.0	75.0	0.1086839805812651	0.0196079346409498
Australia	Oceania	2020-09-23	-25.76190476190476	100.0	100.0	100.0	100.0	50.0	66.66666666666666	100.0	75.0	0.0935578595725323	0.016246574416787
Australia	Oceania	2020-09-24	-25.857142857142858	100.0	100.0	100.0	100.0	50.0	66.66666666666666	100.0	75.0	0.0778715118597724	0.0179272545288684
Australia	Oceania	2020-09-25	-26.190476190476197	100.0	100.0	100.0	100.0	50.0	66.66666666666666	100.0	75.0	0.0733896982275553	0.0145658943047056
Australia	Oceania	2020-09-26	-26.28571428571429	100.0	100.0	100.0	100.0	50.0	66.66666666666666	100.0	75.0	0.0795521919718538	0.0128852141926242
Australia	Oceania	2020-09-27	-25.85714285714285	100.0	100.0	100.0	100.0	50.0	66.66666666666666	100.0	75.0	0.0739499249315824	0.0134454408966513
Australia	Oceania	2020-09-28	-26.523809523809533	66.66666666666666	66.66666666666666	100.0	100.0	50.0	66.66666666666666	100.0	75.0	0.0633056175550667	0.0156863477127599
Australia	Oceania	2020-09-29	-26.71428571428571	66.66666666666666	66.66666666666666	100.0	100.0	50.0	66.66666666666666	100.0	75.0	0.0593840306268768	0.0151261210087327
Australia	Oceania	2020-09-30	-27.04761904761905	66.66666666666666	66.66666666666666	100.0	100.0	50.0	66.66666666666666	100.0	75.0	0.0649862976671482	0.0151261210087327
Australia	Oceania	2020-10-01	-27.095238095238088	66.66666666666666	66.66666666666666	100.0	100.0	50.0	66.66666666666666	100.0	75.0	0.0610647107389582	0.0117647607845699
Australia	Oceania	2020-10-02	-27.04761904761905	66.66666666666666	66.66666666666666	100.0	100.0	50.0	66.66666666666666	100.0	75.0	0.0588238039228496	0.0128852141926242
Australia	Oceania	2020-10-03	-26.85714285714285	66.66666666666666	66.66666666666666	100.0	100.0	50.0	66.66666666666666	100.0	75.0	0.0532215368825782	0.012324987488597
Australia	Oceania	2020-10-04	-26.71428571428571	66.66666666666666	66.66666666666666	100.0	100.0	50.0	66.66666666666666	100.0	75.0	0.0582635772188225	0.0106443073765156
Australia	Oceania	2020-10-05	-28.380952380952376	66.66666666666666	66.66666666666666	100.0	100.0	50.0	66.66666666666666	100.0	75.0	0.0661067510752025	0.0072829471523528
Australia	Oceania	2020-10-06	-28.28571428571429	66.66666666666666	66.66666666666666	100.0	100.0	50.0	66.66666666666666	100.0	75.0	0.0577033505147953	0.0061624937442985
Australia	Oceania	2020-10-07	-28.095238095238088	66.66666666666666	66.66666666666666	100.0	100.0	50.0	66.66666666666666	100.0	75.0	0.0616249374429853	0.0050420403362442
Australia	Oceania	2020-10-08	-28.23809523809524	66.66666666666666	66.66666666666666	100.0	100.0	50.0	66.66666666666666	100.0	75.0	0.0655465243711753	0.0039215869281899
Australia	Oceania	2020-10-09	-28.095238095238088	66.66666666666666	66.66666666666666	100.0	100.0	50.0	66.66666666666666	100.0	75.0	0.0689078845953382	0.0022409068161085
Australia	Oceania	2020-10-10	-27.809523809523807	66.66666666666666	66.66666666666666	100.0	100.0	50.0	66.66666666666666	100.0	75.0	0.0717090181154739	0.0022409068161085
Australia	Oceania	2020-10-11	-27.809523809523807	66.66666666666666	66.66666666666666	100.0	100.0	50.0	66.66666666666666	100.0	75.0	0.0767510584517181	0.0022409068161085
Australia	Oceania	2020-10-12	-25.142857142857142	66.66666666666666	66.66666666666666	100.0	100.0	50.0	66.66666666666666	100.0	75.0	0.0767510584517181	0.0022409068161085
Australia	Oceania	2020-10-13	-24.66666666666667	66.66666666666666	66.66666666666666	100.0	100.0	50.0	66.66666666666666	100.0	75.0	0.0873953658282338	0.0039215869281899
Australia	Oceania	2020-10-14	-24.04761904761905	66.66666666666666	66.66666666666666	100.0	100.0	50.0	66.66666666666666	100.0	75.0	0.0845942323080981	0.0039215869281899
Australia	Oceania	2020-10-15	-23.285714285714285	66.66666666666666	66.66666666666666	100.0	100.0	50.0	66.66666666666666	100.0	75.0	0.0812328720839352	0.0039215869281899
Australia	Oceania	2020-10-16	-22.66666666666667	66.66666666666666	66.66666666666666	100.0	100.0	50.0	66.66666666666666	100.0	75.0	0.0750703783396367	0.0039215869281899
Australia	Oceania	2020-10-17	-22.66666666666667	66.66666666666666	66.66666666666666	100.0	100.0	50.0	66.66666666666666	100.0	75.0	0.0711487914114467	0.0033613602241628
Australia	Oceania	2020-10-18	-22.85714285714285	66.66666666666666	66.66666666666666	100.0	100.0	50.0	66.66666666666666	100.0	75.0	0.0638658442590939	0.0039215869281899
Australia	Oceania	2020-10-19	-22.619047619047624	66.66666666666666	66.66666666666666	100.0	100.0	50.0	66.66666666666666	100.0	75.0	0.0532215368825782	0.0033613602241628
Australia	Oceania	2020-10-20	-22.380952380952376	66.66666666666666	66.66666666666666	100.0	100.0	50.0	66.66666666666666	100.0	75.0	0.0593840306268768	0.0005602267040271
Australia	Oceania	2020-10-21	-22.142857142857142	66.66666666666666	66.66666666666666	100.0	100.0	50.0	66.66666666666666	100.0	75.0	0.0565828971067411	0.0005602267040271
Australia	Oceania	2020-10-22	-21.904761904761912	66.66666666666666	66.66666666666666	100.0	100.0	50.0	66.66666666666666	100.0	75.0	0.0588238039228496	0.0005602267040271
Australia	Oceania	2020-10-23	-22.380952380952376	66.66666666666666	66.66666666666666	100.0	100.0	50.0	66.66666666666666	100.0	75.0	0.0655465243711753	0.0005602267040271
Australia	Oceania	2020-10-24	-22.71428571428571	66.66666666666666	66.66666666666666	100.0	100.0	50.0	66.66666666666666	100.0	75.0	0.0689078845953382	0.0005602267040271
Australia	Oceania	2020-10-25	-22.85714285714285	66.66666666666666	66.66666666666666	100.0	100.0	50.0	66.66666666666666	100.0	75.0	0.0705885647074196	0.0
Australia	Oceania	2020-10-26	-23.142857142857142	66.66666666666666	66.66666666666666	100.0	100.0	50.0	66.66666666666666	100.0	75.0	0.0750703783396367	0.0
Australia	Oceania	2020-10-27	-23.23809523809524	66.66666666666666	66.66666666666666	100.0	100.0	50.0	66.66666666666666	100.0	75.0	0.0616249374429853	0.0011204534080542
Australia	Oceania	2020-10-28	-23.0	33.33333333333333	33.33333333333333	50.0	75.0	50.0	33.33333333333333	100.0	75.0	0.0599442573309039	0.0011204534080542
Australia	Oceania	2020-10-29	-22.809523809523807	33.33333333333333	33.33333333333333	50.0	75.0	50.0	33.33333333333333	100.0	75.0	0.0577033505147953	0.0011204534080542
Australia	Oceania	2020-10-30	-21.809523809523807	33.33333333333333	33.33333333333333	50.0	75.0	50.0	33.33333333333333	100.0	75.0	0.0504204033624425	0.0011204534080542
Australia	Oceania	2020-10-31	-20.952380952380956	33.33333333333333	33.33333333333333	50.0	75.0	50.0	33.33333333333333	100.0	75.0	0.0459385897302254	0.0011204534080542
Australia	Oceania	2020-11-01	-20.28571428571429	33.33333333333333	33.33333333333333	50.0	75.0	50.0	33.33333333333333	100.0	75.0	0.0425772295060626	0.0011204534080542
Australia	Oceania	2020-11-02	-19.714285714285715	33.33333333333333	33.33333333333333	50.0	75.0	50.0	33.33333333333333	100.0	75.0	0.0397760959859269	0.0011204534080542
Australia	Oceania	2020-11-03	-19.80952380952381	33.33333333333333	33.33333333333333	50.0	75.0	50.0	33.33333333333333	100.0	75.0	0.0386556425778726	0.0
Australia	Oceania	2020-11-04	-20.0	33.33333333333333	33.33333333333333	50.0	75.0	50.0	33.33333333333333	100.0	75.0	0.036414735761764	0.0
Australia	Oceania	2020-11-05	-20.38095238095238	33.33333333333333	33.33333333333333	50.0	100.0	50.0	33.33333333333333	100.0	75.0	0.036414735761764	0.0
Australia	Oceania	2020-11-06	-20.52380952380952	33.33333333333333	33.33333333333333	50.0	100.0	50.0	33.33333333333333	100.0	75.0	0.0375351891698183	0.0
Australia	Oceania	2020-11-07	-20.38095238095238	33.33333333333333	33.33333333333333	50.0	100.0	50.0	33.33333333333333	100.0	75.0	0.0352942823537098	0.0
Australia	Oceania	2020-11-08	-20.0	33.33333333333333	33.33333333333333	50.0	100.0	50.0	33.33333333333333	100.0	75.0	0.0358545090577369	0.0
Australia	Oceania	2020-11-09	-20.0	33.33333333333333	33.33333333333333	50.0	100.0	50.0	33.33333333333333	100.0	75.0	0.0330533755376012	0.0
Australia	Oceania	2020-11-10	-19.42857142857143	33.33333333333333	33.33333333333333	50.0	100.0	50.0	33.33333333333333	100.0	75.0	0.0274511084973298	0.0
Australia	Oceania	2020-11-11	-19.19047619047619	33.33333333333333	33.33333333333333	50.0	100.0	50.0	33.33333333333333	100.0	75.0	0.0252102016812212	0.0
Australia	Oceania	2020-11-12	-18.714285714285715	33.33333333333333	33.33333333333333	50.0	100.0	50.0	33.33333333333333	100.0	75.0	0.0179272545288684	0.0
Australia	Oceania	2020-11-13	-18.571428571428573	33.33333333333333	33.33333333333333	50.0	100.0	50.0	33.33333333333333	100.0	75.0	0.0168068011208142	0.0
Australia	Oceania	2020-11-14	-18.42857142857143	33.33333333333333	33.33333333333333	50.0	100.0	50.0	33.33333333333333	100.0	75.0	0.0296920153134384	0.0
Australia	Oceania	2020-11-15	-18.428571428571427	33.33333333333333	33.33333333333333	50.0	100.0	50.0	33.33333333333333	100.0	75.0	0.0470590431382797	0.0
Australia	Oceania	2020-11-16	-18.38095238095238	33.33333333333333	33.33333333333333	50.0	100.0	50.0	33.33333333333333	100.0	75.0	0.0498601766584154	0.0
Australia	Oceania	2020-11-17	-18.42857142857143	33.33333333333333	33.33333333333333	50.0	100.0	50.0	33.33333333333333	100.0	75.0	0.0593840306268768	0.0
Australia	Oceania	2020-11-18	-18.23809523809524	33.33333333333333	33.33333333333333	50.0	100.0	50.0	33.33333333333333	100.0	75.0	0.0616249374429853	0.0
Australia	Oceania	2020-11-19	-18.761904761904766	33.33333333333333	33.33333333333333	50.0	100.0	50.0	33.33333333333333	100.0	75.0	0.0649862976671482	0.0
Australia	Oceania	2020-11-20	-19.19047619047619	33.33333333333333	33.33333333333333	50.0	100.0	50.0	33.33333333333333	100.0	75.0	0.0694681112993653	0.0
Australia	Oceania	2020-11-21	-19.619047619047613	33.33333333333333	33.33333333333333	50.0	100.0	50.0	33.33333333333333	100.0	75.0	0.0616249374429853	0.0
Australia	Oceania	2020-11-22	-19.714285714285715	0.0	33.33333333333333	50.0	75.0	50.0	33.33333333333333	100.0	75.0	0.0476192698423068	0.0
Australia	Oceania	2020-11-23	-19.80952380952381	0.0	33.33333333333333	50.0	75.0	50.0	33.33333333333333	100.0	75.0	0.0476192698423068	0.0
Australia	Oceania	2020-11-24	-19.714285714285715	0.0	33.33333333333333	50.0	75.0	50.0	33.33333333333333	100.0	75.0	0.0425772295060626	0.0
Australia	Oceania	2020-11-25	-19.666666666666668	0.0	33.33333333333333	50.0	75.0	50.0	33.33333333333333	100.0	75.0	0.0448181363221711	0.0
Australia	Oceania	2020-11-26	-18.857142857142858	0.0	33.33333333333333	50.0	75.0	50.0	33.33333333333333	100.0	75.0	0.0453783630261983	0.0
Australia	Oceania	2020-11-27	-18.0	0.0	33.33333333333333	50.0	75.0	50.0	33.33333333333333	100.0	75.0	0.0448181363221711	0.0
Australia	Oceania	2020-11-28	-17.42857142857143	0.0	33.33333333333333	50.0	75.0	50.0	33.33333333333333	100.0	75.0	0.0397760959859269	0.0
Australia	Oceania	2020-11-29	-17.142857142857142	0.0	33.33333333333333	50.0	75.0	50.0	33.33333333333333	100.0	75.0	0.0380954158738455	0.0005602267040271
Australia	Oceania	2020-11-30	-16.666666666666668	0.0	33.33333333333333	50.0	75.0	50.0	33.33333333333333	100.0	75.0	0.0386556425778726	0.0005602267040271
Australia	Oceania	2020-12-01	-16.523809523809526	33.33333333333333	66.66666666666666	100.0	100.0	50.0	33.33333333333333	100.0	75.0	0.0392158692818997	0.0005602267040271
Australia	Oceania	2020-12-02	-16.333333333333332	33.33333333333333	66.66666666666666	100.0	100.0	50.0	33.33333333333333	100.0	75.0	0.0414567760980083	0.0005602267040271
Australia	Oceania	2020-12-03	-16.0952380952381	33.33333333333333	66.66666666666666	100.0	100.0	50.0	33.33333333333333	100.0	75.0	0.0425772295060626	0.0005602267040271
Australia	Oceania	2020-12-04	-16.0	33.33333333333333	66.66666666666666	100.0	100.0	50.0	33.33333333333333	100.0	75.0	0.0392158692818997	0.0005602267040271
Australia	Oceania	2020-12-05	-15.761904761904766	33.33333333333333	66.66666666666666	100.0	100.0	50.0	33.33333333333333	100.0	75.0	0.0408965493939812	0.0005602267040271
Australia	Oceania	2020-12-06	-15.38095238095238	33.33333333333333	66.66666666666666	100.0	100.0	50.0	33.33333333333333	100.0	75.0	0.0392158692818997	0.0
Australia	Oceania	2020-12-07	-15.476190476190474	33.33333333333333	66.66666666666666	100.0	100.0	50.0	33.33333333333333	100.0	75.0	0.0420170028020354	0.0
Australia	Oceania	2020-12-08	-15.142857142857144	33.33333333333333	66.66666666666666	100.0	100.0	50.0	33.33333333333333	100.0	75.0	0.0392158692818997	0.0
Australia	Oceania	2020-12-09	-15.0	33.33333333333333	66.66666666666666	100.0	100.0	50.0	33.33333333333333	100.0	75.0	0.0341738289456555	0.0
Australia	Oceania	2020-12-10	-14.952380952380956	33.33333333333333	66.66666666666666	100.0	100.0	50.0	33.33333333333333	100.0	75.0	0.0347340556496826	0.0
Australia	Oceania	2020-12-11	-14.904761904761909	33.33333333333333	66.66666666666666	100.0	100.0	50.0	33.33333333333333	100.0	75.0	0.0386556425778726	0.0
Australia	Oceania	2020-12-12	-14.571428571428571	33.33333333333333	66.66666666666666	100.0	100.0	50.0	33.33333333333333	100.0	75.0	0.036414735761764	0.0
Australia	Oceania	2020-12-13	-14.571428571428571	33.33333333333333	66.66666666666666	100.0	100.0	50.0	33.33333333333333	100.0	75.0	0.036414735761764	0.0
Australia	Oceania	2020-12-14	-14.523809523809526	33.33333333333333	66.66666666666666	100.0	100.0	50.0	33.33333333333333	100.0	75.0	0.0341738289456555	0.0
Australia	Oceania	2020-12-15	-14.666666666666664	33.33333333333333	66.66666666666666	100.0	100.0	50.0	33.33333333333333	100.0	75.0	0.0375351891698183	0.0
Australia	Oceania	2020-12-16	-14.61904761904762	33.33333333333333	66.66666666666666	100.0	100.0	50.0	33.33333333333333	100.0	75.0	0.040336322689954	0.0
Australia	Oceania	2020-12-17	-14.523809523809526	33.33333333333333	66.66666666666666	100.0	100.0	50.0	33.33333333333333	100.0	75.0	0.0459385897302254	0.0
Australia	Oceania	2020-12-18	-14.666666666666664	33.33333333333333	66.66666666666666	100.0	100.0	50.0	33.33333333333333	100.0	75.0	0.0565828971067411	0.0
Australia	Oceania	2020-12-19	-14.857142857142856	33.33333333333333	100.0	100.0	100.0	50.0	66.66666666666666	100.0	75.0	0.0773112851557453	0.0
Australia	Oceania	2020-12-20	-14.666666666666664	33.33333333333333	100.0	100.0	100.0	50.0	66.66666666666666	100.0	75.0	0.0901964993483695	0.0
Australia	Oceania	2020-12-21	-15.047619047619053	33.33333333333333	100.0	100.0	100.0	50.0	66.66666666666666	100.0	75.0	0.0957987663886409	0.0
Australia	Oceania	2020-12-22	-15.523809523809526	33.33333333333333	100.0	100.0	100.0	50.0	66.66666666666666	100.0	75.0	0.0991601266128037	0.0
Australia	Oceania	2020-12-23	-15.761904761904766	33.33333333333333	100.0	100.0	100.0	50.0	66.66666666666666	100.0	75.0	0.1064430737651565	0.0
Australia	Oceania	2020-12-24	-17.523809523809522	33.33333333333333	100.0	100.0	100.0	50.0	66.66666666666666	100.0	75.0	0.1014010334289123	0.0
Australia	Oceania	2020-12-25	-26.190476190476197	33.33333333333333	100.0	100.0	100.0	50.0	66.66666666666666	100.0	75.0	0.0957987663886409	0.0
Australia	Oceania	2020-12-26	-29.380952380952376	33.33333333333333	100.0	100.0	100.0	50.0	66.66666666666666	100.0	75.0	0.0784317385637995	0.0
Australia	Oceania	2020-12-27	-30.57142857142857	33.33333333333333	100.0	100.0	100.0	50.0	66.66666666666666	100.0	75.0	0.0778715118597724	0.0005602267040271
Australia	Oceania	2020-12-28	-33.857142857142854	33.33333333333333	100.0	100.0	100.0	50.0	66.66666666666666	100.0	75.0	0.0728294715235281	0.0005602267040271
Australia	Oceania	2020-12-29	-35.8095238095238	33.33333333333333	100.0	100.0	100.0	50.0	66.66666666666666	100.0	75.0	0.0806726453799081	0.0005602267040271
Australia	Oceania	2020-12-30	-38.19047619047621	33.33333333333333	100.0	100.0	100.0	50.0	66.66666666666666	100.0	75.0	0.0801124186758809	0.0005602267040271
Australia	Oceania	2020-12-31	-39.19047619047619	33.33333333333333	100.0	100.0	100.0	50.0	66.66666666666666	100.0	75.0	0.0845942323080981	0.0005602267040271
Australia	Oceania	2021-01-01	-36.95238095238096	33.33333333333333	100.0	100.0	100.0	50.0	66.66666666666666	100.0	50.0	0.0913169527564238	0.0005602267040271
Australia	Oceania	2021-01-02	-36.14285714285714	33.33333333333333	100.0	100.0	100.0	50.0	66.66666666666666	100.0	50.0	0.0985998999087766	0.0005602267040271
Australia	Oceania	2021-01-03	-36.428571428571416	33.33333333333333	100.0	100.0	100.0	50.0	66.66666666666666	100.0	50.0	0.0935578595725323	0.0
Australia	Oceania	2021-01-04	-34.571428571428584	33.33333333333333	100.0	100.0	100.0	50.0	66.66666666666666	100.0	50.0	0.0941180862765594	0.0
Australia	Oceania	2021-01-05	-34.09523809523809	33.33333333333333	100.0	100.0	100.0	50.0	66.66666666666666	100.0	50.0	0.0868351391242066	0.0
Australia	Oceania	2021-01-06	-33.52380952380953	33.33333333333333	100.0	100.0	100.0	50.0	66.66666666666666	100.0	50.0	0.0789919652678267	0.0
Australia	Oceania	2021-01-07	-32.95238095238096	33.33333333333333	100.0	100.0	100.0	50.0	66.66666666666666	100.0	50.0	0.0817930987879624	0.0
Australia	Oceania	2021-01-08	-28.76190476190476	33.33333333333333	100.0	100.0	100.0	50.0	66.66666666666666	100.0	50.0	0.068347657891311	0.0
Australia	Oceania	2021-01-09	-28.619047619047613	33.33333333333333	100.0	100.0	100.0	50.0	66.66666666666666	100.0	50.0	0.0621851641470125	0.0
Australia	Oceania	2021-01-10	-29.095238095238088	33.33333333333333	100.0	100.0	100.0	50.0	66.66666666666666	100.0	50.0	0.0616249374429853	0.0
Australia	Oceania	2021-01-11	-29.095238095238088	33.33333333333333	33.33333333333333	50.0	100.0	50.0	0.0	100.0	50.0	0.0655465243711753	0.0
Australia	Oceania	2021-01-12	-28.42857142857143	33.33333333333333	33.33333333333333	50.0	100.0	50.0	0.0	100.0	50.0	0.0638658442590939	0.0
Australia	Oceania	2021-01-13	-27.952380952380956	33.33333333333333	33.33333333333333	50.0	100.0	50.0	0.0	100.0	50.0	0.0638658442590939	0.0
Australia	Oceania	2021-01-14	-27.52380952380952	33.33333333333333	33.33333333333333	50.0	100.0	50.0	0.0	100.0	50.0	0.0549022169946597	0.0
Australia	Oceania	2021-01-15	-26.952380952380956	33.33333333333333	33.33333333333333	50.0	100.0	50.0	0.0	100.0	50.0	0.0599442573309039	0.0
Australia	Oceania	2021-01-16	-25.952380952380956	33.33333333333333	33.33333333333333	50.0	100.0	50.0	0.0	100.0	50.0	0.0633056175550667	0.0
Australia	Oceania	2021-01-17	-25.095238095238088	33.33333333333333	33.33333333333333	50.0	100.0	50.0	0.0	100.0	50.0	0.0599442573309039	0.0
Australia	Oceania	2021-01-18	-24.42857142857143	33.33333333333333	33.33333333333333	50.0	100.0	50.0	0.0	100.0	50.0	0.0543419902906325	0.0
Australia	Oceania	2021-01-19	-24.33333333333333	33.33333333333333	33.33333333333333	50.0	100.0	50.0	0.0	100.0	50.0	0.0504204033624425	0.0
Australia	Oceania	2021-01-20	-24.0	33.33333333333333	33.33333333333333	50.0	100.0	50.0	0.0	100.0	50.0	0.0498601766584154	0.0
Australia	Oceania	2021-01-21	-23.57142857142857	33.33333333333333	33.33333333333333	50.0	100.0	50.0	0.0	100.0	50.0	0.048179496546334	0.0
Australia	Oceania	2021-01-22	-23.04761904761905	33.33333333333333	33.33333333333333	50.0	100.0	50.0	0.0	100.0	50.0	0.0397760959859269	0.0
Australia	Oceania	2021-01-23	-22.85714285714285	33.33333333333333	33.33333333333333	50.0	100.0	50.0	0.0	100.0	50.0	0.0324931488335741	0.0
Australia	Oceania	2021-01-24	-23.0	33.33333333333333	33.33333333333333	50.0	100.0	50.0	0.0	100.0	50.0	0.0313726954255198	0.0
Australia	Oceania	2021-01-25	-23.190476190476197	33.33333333333333	33.33333333333333	50.0	100.0	50.0	0.0	100.0	50.0	0.0274511084973298	0.0
Australia	Oceania	2021-01-26	-26.761904761904763	33.33333333333333	33.33333333333333	50.0	100.0	50.0	0.0	100.0	50.0	0.0257704283852484	0.0
Australia	Oceania	2021-01-27	-26.66666666666667	33.33333333333333	33.33333333333333	50.0	100.0	50.0	0.0	100.0	50.0	0.0252102016812212	0.0
Australia	Oceania	2021-01-28	-26.47619047619048	33.33333333333333	33.33333333333333	50.0	100.0	50.0	0.0	100.0	50.0	0.0246499749771941	0.0
Australia	Oceania	2021-01-29	-26.28571428571429	33.33333333333333	33.33333333333333	50.0	100.0	50.0	0.0	100.0	50.0	0.0257704283852484	0.0
Australia	Oceania	2021-01-30	-26.0	33.33333333333333	33.33333333333333	50.0	100.0	50.0	0.0	100.0	50.0	0.0252102016812212	0.0
Australia	Oceania	2021-01-31	-25.57142857142857	33.33333333333333	100.0	100.0	100.0	50.0	66.66666666666666	100.0	50.0	0.0229692948651127	0.0
Australia	Oceania	2021-02-01	-25.095238095238088	100.0	100.0	100.0	100.0	50.0	66.66666666666666	100.0	50.0	0.024089748273167	0.0
Australia	Oceania	2021-02-02	-21.38095238095238	100.0	100.0	100.0	100.0	50.0	66.66666666666666	100.0	50.0	0.024089748273167	0.0
Australia	Oceania	2021-02-03	-21.33333333333333	100.0	100.0	100.0	100.0	50.0	66.66666666666666	100.0	50.0	0.0246499749771941	0.0
Australia	Oceania	2021-02-04	-21.47619047619048	100.0	100.0	100.0	100.0	50.0	66.66666666666666	100.0	50.0	0.024089748273167	0.0
Australia	Oceania	2021-02-05	-21.52380952380952	100.0	66.66666666666666	50.0	75.0	50.0	0.0	100.0	50.0	0.0235295215691398	0.0
Australia	Oceania	2021-02-06	-21.52380952380952	100.0	66.66666666666666	50.0	75.0	50.0	0.0	100.0	50.0	0.0224090681610855	0.0
Australia	Oceania	2021-02-07	-21.619047619047613	100.0	66.66666666666666	50.0	75.0	50.0	0.0	100.0	50.0	0.0218488414570584	0.0
Australia	Oceania	2021-02-08	-21.19047619047619	33.33333333333333	66.66666666666666	50.0	75.0	50.0	0.0	100.0	50.0	0.0207283880490041	0.0
Australia	Oceania	2021-02-09	-20.47619047619048	33.33333333333333	66.66666666666666	50.0	75.0	50.0	0.0	100.0	50.0	0.0235295215691398	0.0
Australia	Oceania	2021-02-10	-19.904761904761894	33.33333333333333	66.66666666666666	50.0	75.0	50.0	0.0	100.0	50.0	0.0229692948651127	0.0
Australia	Oceania	2021-02-11	-19.285714285714285	33.33333333333333	66.66666666666666	50.0	75.0	50.0	0.0	100.0	50.0	0.0252102016812212	0.0
Australia	Oceania	2021-02-12	-18.619047619047613	33.33333333333333	100.0	100.0	100.0	50.0	66.66666666666666	100.0	50.0	0.0246499749771941	0.0
Australia	Oceania	2021-02-13	-20.142857142857142	33.33333333333333	100.0	100.0	100.0	50.0	66.66666666666666	100.0	50.0	0.0263306550892755	0.0
Australia	Oceania	2021-02-14	-20.666666666666668	33.33333333333333	100.0	100.0	100.0	50.0	66.66666666666666	100.0	50.0	0.024089748273167	0.0
Australia	Oceania	2021-02-15	-21.52380952380952	100.0	100.0	100.0	100.0	50.0	66.66666666666666	100.0	50.0	0.0252102016812212	0.0
Australia	Oceania	2021-02-16	-22.619047619047624	100.0	100.0	100.0	100.0	50.0	66.66666666666666	100.0	50.0	0.0224090681610855	0.0
Australia	Oceania	2021-02-17	-23.57142857142857	100.0	100.0	100.0	100.0	50.0	66.66666666666666	100.0	50.0	0.0184874812328956	0.0
Australia	Oceania	2021-02-18	-23.380952380952376	33.33333333333333	66.66666666666666	50.0	100.0	50.0	0.0	100.0	50.0	0.0173670278248413	0.0
Australia	Oceania	2021-02-19	-23.23809523809524	33.33333333333333	66.66666666666666	50.0	100.0	50.0	0.0	100.0	50.0	0.0156863477127599	0.0
Australia	Oceania	2021-02-20	-21.285714285714285	33.33333333333333	66.66666666666666	50.0	100.0	50.0	0.0	100.0	50.0	0.0156863477127599	0.0
Australia	Oceania	2021-02-21	-20.38095238095238	33.33333333333333	66.66666666666666	50.0	100.0	50.0	0.0	100.0	50.0	0.0168068011208142	0.0
Australia	Oceania	2021-02-22	-19.142857142857142	33.33333333333333	66.66666666666666	50.0	100.0	50.0	0.0	100.0	50.0	0.0179272545288684	0.0
Australia	Oceania	2021-02-23	-17.80952380952381	33.33333333333333	66.66666666666666	50.0	100.0	50.0	0.0	100.0	50.0	0.0156863477127599	0.0
Australia	Oceania	2021-02-24	-16.619047619047617	33.33333333333333	66.66666666666666	50.0	100.0	50.0	0.0	100.0	50.0	0.0196079346409498	0.0
Australia	Oceania	2021-02-25	-16.428571428571427	33.33333333333333	66.66666666666666	50.0	100.0	50.0	0.0	100.0	50.0	0.0218488414570584	0.0
Australia	Oceania	2021-02-26	-16.238095238095234	33.33333333333333	66.66666666666666	50.0	100.0	50.0	0.0	100.0	50.0	0.0252102016812212	0.0
Australia	Oceania	2021-02-27	-16.238095238095234	33.33333333333333	66.66666666666666	50.0	75.0	50.0	0.0	100.0	50.0	0.0246499749771941	0.0
Australia	Oceania	2021-02-28	-16.047619047619047	33.33333333333333	66.66666666666666	50.0	75.0	50.0	0.0	100.0	50.0	0.0268908817933027	0.0
Australia	Oceania	2021-03-01	-16.476190476190474	33.33333333333333	66.66666666666666	50.0	75.0	50.0	0.0	100.0	50.0	0.0274511084973298	0.0
Australia	Oceania	2021-03-02	-16.380952380952383	33.33333333333333	66.66666666666666	50.0	75.0	50.0	0.0	100.0	50.0	0.0319329221295469	0.0
Australia	Oceania	2021-03-03	-16.238095238095234	33.33333333333333	66.66666666666666	50.0	75.0	50.0	0.0	100.0	50.0	0.0336136022416283	0.0
Australia	Oceania	2021-03-04	-16.047619047619047	33.33333333333333	66.66666666666666	50.0	75.0	50.0	0.0	100.0	50.0	0.0358545090577369	0.0
Australia	Oceania	2021-03-05	-15.952380952380947	33.33333333333333	66.66666666666666	50.0	75.0	50.0	0.0	100.0	50.0	0.0358545090577369	0.0
Australia	Oceania	2021-03-06	-15.809523809523808	33.33333333333333	66.66666666666666	50.0	75.0	50.0	0.0	100.0	50.0	0.0358545090577369	0.0
Australia	Oceania	2021-03-07	-15.61904761904762	33.33333333333333	66.66666666666666	50.0	75.0	50.0	0.0	100.0	50.0	0.0380954158738455	0.0
Australia	Oceania	2021-03-08	-16.38095238095238	33.33333333333333	66.66666666666666	50.0	75.0	50.0	0.0	100.0	50.0	0.0420170028020354	0.0
Australia	Oceania	2021-03-09	-16.285714285714285	33.33333333333333	66.66666666666666	50.0	75.0	50.0	0.0	100.0	50.0	0.0436976829141169	0.0
Australia	Oceania	2021-03-10	-16.142857142857142	33.33333333333333	66.66666666666666	50.0	75.0	50.0	0.0	100.0	50.0	0.0464988164342526	0.0
Australia	Oceania	2021-03-11	-16.19047619047619	33.33333333333333	66.66666666666666	50.0	75.0	50.0	0.0	100.0	50.0	0.0453783630261983	0.0
Australia	Oceania	2021-03-12	-16.0952380952381	33.33333333333333	66.66666666666666	50.0	75.0	50.0	0.0	100.0	50.0	0.0464988164342526	0.0
Australia	Oceania	2021-03-13	-16.285714285714292	33.33333333333333	66.66666666666666	50.0	75.0	50.0	0.0	100.0	50.0	0.0464988164342526	0.0
Australia	Oceania	2021-03-14	-16.761904761904766	33.33333333333333	66.66666666666666	50.0	75.0	50.0	0.0	100.0	50.0	0.0470590431382797	0.0
Australia	Oceania	2021-03-15	-15.142857142857144	33.33333333333333	66.66666666666666	50.0	75.0	50.0	0.0	50.0	50.0	0.0425772295060626	0.0
Australia	Oceania	2021-03-16	-15.047619047619053	33.33333333333333	66.66666666666666	50.0	75.0	50.0	0.0	50.0	50.0	0.0448181363221711	0.0
Australia	Oceania	2021-03-17	-14.952380952380956	33.33333333333333	66.66666666666666	50.0	75.0	50.0	0.0	50.0	50.0	0.0425772295060626	0.0
Australia	Oceania	2021-03-18	-14.857142857142856	33.33333333333333	66.66666666666666	50.0	75.0	50.0	0.0	50.0	50.0	0.0453783630261983	0.0
Australia	Oceania	2021-03-19	-14.76190476190476	33.33333333333333	66.66666666666666	50.0	75.0	50.0	0.0	50.0	50.0	0.0448181363221711	0.0
Australia	Oceania	2021-03-20	-15.095238095238097	33.33333333333333	66.66666666666666	50.0	75.0	50.0	0.0	50.0	50.0	0.044257909618144	0.0
Australia	Oceania	2021-03-21	-15.38095238095238	33.33333333333333	66.66666666666666	50.0	75.0	50.0	0.0	50.0	50.0	0.0425772295060626	0.0
Australia	Oceania	2021-03-22	-15.952380952380947	33.33333333333333	66.66666666666666	50.0	75.0	50.0	0.0	50.0	50.0	0.0414567760980083	0.0
Australia	Oceania	2021-03-23	-16.476190476190478	33.33333333333333	66.66666666666666	50.0	75.0	50.0	0.0	50.0	50.0	0.0375351891698183	0.0
Australia	Oceania	2021-03-24	-16.523809523809526	33.33333333333333	66.66666666666666	50.0	75.0	50.0	0.0	50.0	50.0	0.0358545090577369	0.0
Australia	Oceania	2021-03-25	-16.285714285714292	33.33333333333333	66.66666666666666	50.0	75.0	50.0	0.0	50.0	50.0	0.0313726954255198	0.0
Australia	Oceania	2021-03-26	-16.0952380952381	33.33333333333333	66.66666666666666	50.0	75.0	50.0	0.0	100.0	50.0	0.0336136022416283	0.0
Australia	Oceania	2021-03-27	-15.333333333333336	33.33333333333333	66.66666666666666	50.0	75.0	50.0	0.0	100.0	50.0	0.0352942823537098	0.0
Australia	Oceania	2021-03-28	-14.476190476190474	33.33333333333333	66.66666666666666	50.0	75.0	50.0	0.0	100.0	25.0	0.0392158692818997	0.0
Australia	Oceania	2021-03-29	-13.76190476190476	100.0	100.0	100.0	100.0	50.0	66.66666666666666	100.0	25.0	0.0476192698423068	0.0
Australia	Oceania	2021-03-30	-13.61904761904762	100.0	100.0	100.0	100.0	50.0	66.66666666666666	100.0	25.0	0.0464988164342526	0.0
Australia	Oceania	2021-03-31	-13.809523809523812	100.0	100.0	100.0	100.0	50.0	66.66666666666666	100.0	0.0	0.0515408567704968	0.0
Australia	Oceania	2021-04-01	-13.476190476190474	33.33333333333333	33.33333333333333	50.0	75.0	50.0	0.0	100.0	0.0	0.0526613101785511	0.0
Australia	Oceania	2021-04-02	-20.38095238095238	33.33333333333333	33.33333333333333	50.0	75.0	50.0	0.0	100.0	0.0	0.0498601766584154	0.0
Australia	Oceania	2021-04-03	-21.47619047619048	33.33333333333333	33.33333333333333	50.0	75.0	50.0	0.0	100.0	0.0	0.0498601766584154	0.0
Australia	Oceania	2021-04-04	-23.28571428571429	33.33333333333333	33.33333333333333	50.0	75.0	50.0	0.0	100.0	0.0	0.0453783630261983	0.0
Australia	Oceania	2021-04-05	-27.52380952380952	33.33333333333333	33.33333333333333	50.0	75.0	50.0	0.0	100.0	0.0	0.0386556425778726	0.0
Australia	Oceania	2021-04-06	-27.809523809523807	33.33333333333333	33.33333333333333	50.0	75.0	50.0	0.0	100.0	0.0	0.0420170028020354	0.0
Australia	Oceania	2021-04-07	-28.23809523809524	33.33333333333333	33.33333333333333	50.0	75.0	50.0	0.0	100.0	0.0	0.0352942823537098	0.0
Australia	Oceania	2021-04-08	-29.23809523809524	33.33333333333333	33.33333333333333	50.0	75.0	50.0	0.0	100.0	0.0	0.0319329221295469	0.0
Australia	Oceania	2021-04-09	-23.23809523809524	33.33333333333333	33.33333333333333	50.0	75.0	50.0	0.0	100.0	0.0	0.0308124687214926	0.0
Austria	Europe	2020-02-25	3.0	0.0	0.0	0.0	0.0	0.0	0.0	0.0	0.0	0.0222064309824125
Austria	Europe	2020-02-26	2.8571428571428568	0.0	0.0	0.0	0.0	0.0	0.0	0.0	0.0	0.0111032154912062
Austria	Europe	2020-02-27	2.904761904761905	0.0	0.0	0.0	0.0	0.0	0.0	0.0	0.0	0.0111032154912062
Austria	Europe	2020-02-28	3.095238095238095	0.0	0.0	0.0	0.0	0.0	0.0	0.0	0.0	0.0083274116184046
Austria	Europe	2020-02-29	2.047619047619048	0.0	0.0	0.0	0.0	0.0	0.0	0.0	0.0	0.0199857878841712
Austria	Europe	2020-03-01	1.6666666666666667	0.0	0.0	0.0	0.0	0.0	0.0	0.0	0.0	0.0259075028128146
Austria	Europe	2020-03-02	1.2857142857142858	0.0	0.0	0.0	0.0	0.0	0.0	0.0	0.0	0.028551125548816
Austria	Europe	2020-03-03	0.2380952380952381	0.0	0.0	0.0	0.0	0.0	0.0	0.0	0.0	0.0301372991904169
Austria	Europe	2020-03-04	0.6666666666666666	0.0	0.0	0.0	0.0	0.0	0.0	0.0	0.0	0.0428266883232241
Austria	Europe	2020-03-05	0.6666666666666666	0.0	0.0	0.0	0.0	0.0	0.0	0.0	0.0	0.0602745983808339
Austria	Europe	2020-03-06	0.6666666666666666	0.0	0.0	0.0	0.0	0.0	0.0	0.0	0.0	0.0824810293632464
Austria	Europe	2020-03-07	0.5714285714285715	0.0	0.0	0.0	0.0	0.0	0.0	0.0	0.0	0.1110321549120625
Austria	Europe	2020-03-08	1.3809523809523812	0.0	0.0	0.0	0.0	0.0	0.0	0.0	0.0	0.1427556277440804
Austria	Europe	2020-03-09	0.9523809523809524	0.0	0.0	0.0	0.0	0.0	0.0	0.0	0.0	0.1792376215009009
Austria	Europe	2020-03-10	0.8095238095238094	0.0	0.0	0.0	0.0	0.0	0.0	0.0	0.0	0.2553739562977438
Austria	Europe	2020-03-11	-0.0952380952380952	0.0	0.0	100.0	0.0	0.0	0.0	0.0	0.0	0.3441996802273938
Austria	Europe	2020-03-12	-1.238095238095238	0.0	33.33333333333333	100.0	0.0	0.0	0.0	0.0	0.0	0.4139913204578331	0.0111032154912062
Austria	Europe	2020-03-13	-3.333333333333333	0.0	33.33333333333333	100.0	0.0	50.0	0.0	100.0	0.0	0.7121919650788009	0.0055516077456031
Austria	Europe	2020-03-14	-7.095238095238094	0.0	33.33333333333333	100.0	0.0	50.0	0.0	100.0	0.0	0.9136360175621148	0.003701071830402
Austria	Europe	2020-03-15	-13.76190476190476	0.0	33.33333333333333	100.0	0.0	50.0	0.0	100.0	0.0	1.1991472730502757	0.0027758038728015
Austria	Europe	2020-03-16	-21.714285714285715	66.66666666666666	100.0	100.0	100.0	50.0	66.66666666666666	100.0	50.0	1.4069360200999923	0.0066619292947237
Austria	Europe	2020-03-17	-31.0	66.66666666666666	100.0	100.0	100.0	50.0	66.66666666666666	100.0	50.0	1.8240996878410272	0.0055516077456031
Austria	Europe	2020-03-18	-39.90476190476191	66.66666666666666	100.0	100.0	100.0	50.0	66.66666666666666	100.0	50.0	2.2206430982412506	0.0063446945664035
Austria	Europe	2020-03-19	-48.71428571428572	66.66666666666666	100.0	100.0	100.0	50.0	66.66666666666666	100.0	87.5	2.7139431007791286	0.0079308682080044
Austria	Europe	2020-03-20	-56.42857142857142	66.66666666666666	100.0	100.0	100.0	50.0	66.66666666666666	100.0	87.5	2.9883511407760834	0.0079308682080044
Austria	Europe	2020-03-21	-63.04761904761904	66.66666666666666	100.0	100.0	100.0	50.0	66.66666666666666	100.0	87.5	3.4245488922163285	0.0111032154912062
Austria	Europe	2020-03-22	-67.80952380952381	66.66666666666666	100.0	100.0	100.0	50.0	66.66666666666666	100.0	87.5	4.317564652437632	0.0237926046240134
Austria	Europe	2020-03-23	-69.71428571428571	66.66666666666666	100.0	100.0	100.0	50.0	66.66666666666666	100.0	87.5	5.481816105372689	0.028551125548816
Austria	Europe	2020-03-24	-70.28571428571429	66.66666666666666	100.0	100.0	100.0	50.0	66.66666666666666	100.0	87.5	6.26697205796513	0.0396543410400223
Austria	Europe	2020-03-25	-70.95238095238095	66.66666666666666	100.0	100.0	100.0	50.0	66.66666666666666	100.0	87.5	6.252696495190723	0.0412405146816232
Austria	Europe	2020-03-26	-71.33333333333334	66.66666666666666	100.0	100.0	100.0	50.0	66.66666666666666	100.0	87.5	7.765906149277973	0.0682054665888384
Austria	Europe	2020-03-27	-71.42857142857143	66.66666666666666	100.0	100.0	100.0	50.0	66.66666666666666	100.0	87.5	8.357548917595105	0.0824810293632464
Austria	Europe	2020-03-28	-70.52380952380952	66.66666666666666	100.0	100.0	100.0	50.0	66.66666666666666	100.0	87.5	8.655749562216076	0.0951704184960536
Austria	Europe	2020-03-29	-70.0	66.66666666666666	100.0	100.0	100.0	50.0	66.66666666666666	100.0	87.5	8.257619978174251	0.1110321549120625
Austria	Europe	2020-03-30	-69.90476190476191	66.66666666666666	100.0	100.0	100.0	50.0	66.66666666666666	100.0	87.5	8.159277212394995	0.1379971068192777
Austria	Europe	2020-03-31	-69.57142857142857	66.66666666666666	100.0	100.0	100.0	50.0	66.66666666666666	100.0	87.5	7.7674923229195745	0.1586173641600893
Austria	Europe	2020-04-01	-68.95238095238095	66.66666666666666	100.0	100.0	100.0	50.0	66.66666666666666	100.0	87.5	8.125967565921378	0.1839961424257036
Austria	Europe	2020-04-02	-68.42857142857143	66.66666666666666	100.0	100.0	100.0	50.0	66.66666666666666	100.0	87.5	6.693652767555768	0.1728929269344973
Austria	Europe	2020-04-03	-68.28571428571428	66.66666666666666	100.0	100.0	100.0	50.0	66.66666666666666	100.0	87.5	6.133733472070652	0.1744791005760982
Austria	Europe	2020-04-04	-68.23809523809524	66.66666666666666	100.0	100.0	100.0	50.0	66.66666666666666	100.0	87.5	5.5674694820191375	0.1871684897089054
Austria	Europe	2020-04-05	-67.42857142857143	66.66666666666666	100.0	100.0	100.0	50.0	66.66666666666666	100.0	87.5	5.175684592543715	0.1871684897089054
Austria	Europe	2020-04-06	-66.80952380952381	66.66666666666666	100.0	100.0	100.0	50.0	66.66666666666666	100.0	87.5	4.2493591858487925	0.1776514478593
Austria	Europe	2020-04-07	-66.33333333333333	66.66666666666666	100.0	100.0	100.0	50.0	66.66666666666666	100.0	87.5	3.900400984696596	0.1824099687841027
Austria	Europe	2020-04-08	-65.95238095238095	66.66666666666666	100.0	100.0	100.0	50.0	66.66666666666666	100.0	87.5	3.538753394411593	0.2014440524833134
Austria	Europe	2020-04-09	-65.57142857142857	66.66666666666666	100.0	100.0	100.0	50.0	66.66666666666666	100.0	87.5	3.3547572519858897	0.2173057888993224
Austria	Europe	2020-04-10	-65.47619047619048	66.66666666666666	100.0	100.0	100.0	50.0	66.66666666666666	100.0	87.5	3.2215186660914146	0.2395122198817349
Austria	Europe	2020-04-11	-65.04761904761905	66.66666666666666	100.0	100.0	100.0	50.0	66.66666666666666	100.0	87.5	3.212001624241809	0.2395122198817349
Austria	Europe	2020-04-12	-65.0	66.66666666666666	100.0	100.0	100.0	50.0	66.66666666666666	100.0	87.5	3.004212877192092	0.2315813516737304
Austria	Europe	2020-04-13	-67.90476190476191	66.66666666666666	100.0	100.0	100.0	50.0	66.66666666666666	100.0	87.5	2.7662868309519584	0.2347536989569322
Austria	Europe	2020-04-14	-67.04761904761905	66.66666666666666	66.66666666666666	100.0	100.0	50.0	66.66666666666666	100.0	87.5	2.5172575692206185	0.2236504834657259
Austria	Europe	2020-04-15	-65.95238095238095	66.66666666666666	66.66666666666666	100.0	100.0	50.0	66.66666666666666	100.0	87.5	2.2111260563916453	0.1903408369921072
Austria	Europe	2020-04-16	-64.80952380952381	66.66666666666666	66.66666666666666	100.0	100.0	50.0	66.66666666666666	100.0	87.5	1.9541659264523008	0.1824099687841027
Austria	Europe	2020-04-17	-63.38095238095239	66.66666666666666	66.66666666666666	100.0	100.0	50.0	66.66666666666666	100.0	87.5	1.6496205872649288	0.1776514478593
Austria	Europe	2020-04-18	-62.04761904761904	66.66666666666666	66.66666666666666	100.0	100.0	50.0	66.66666666666666	100.0	87.5	1.372040199984773	0.1681344060096946
Austria	Europe	2020-04-19	-62.14285714285714	66.66666666666666	66.66666666666666	100.0	100.0	50.0	66.66666666666666	100.0	87.5	1.2752836078471184	0.1617897114432911
Austria	Europe	2020-04-20	-57.66666666666666	66.66666666666666	66.66666666666666	100.0	100.0	50.0	66.66666666666666	100.0	87.5	1.1959749257670735	0.1617897114432911
Austria	Europe	2020-04-21	-56.95238095238096	66.66666666666666	66.66666666666666	100.0	100.0	50.0	66.66666666666666	100.0	87.5	1.026254346115778	0.1697205796512956
Austria	Europe	2020-04-22	-56.523809523809526	66.66666666666666	66.66666666666666	100.0	100.0	50.0	66.66666666666666	100.0	87.5	0.9342562749029262	0.1855823160673044
Austria	Europe	2020-04-23	-56.14285714285714	66.66666666666666	66.66666666666666	100.0	100.0	50.0	66.66666666666666	50.0	87.5	0.8343273354820698	0.1776514478593
Austria	Europe	2020-04-24	-55.85714285714286	66.66666666666666	66.66666666666666	100.0	100.0	50.0	66.66666666666666	50.0	87.5	0.7550186534020252	0.1570311905184884
Austria	Europe	2020-04-25	-55.523809523809526	66.66666666666666	66.66666666666666	100.0	100.0	50.0	66.66666666666666	50.0	87.5	0.7566048270436261	0.1475141486688831
Austria	Europe	2020-04-26	-53.809523809523824	66.66666666666666	66.66666666666666	100.0	100.0	50.0	66.66666666666666	50.0	87.5	0.7550186534020252	0.1427556277440804
Austria	Europe	2020-04-27	-53.42857142857142	66.66666666666666	66.66666666666666	100.0	100.0	50.0	66.66666666666666	50.0	87.5	0.7597771743268279	0.1253077176864706
Austria	Europe	2020-04-28	-53.0	66.66666666666666	66.66666666666666	100.0	100.0	50.0	66.66666666666666	50.0	87.5	0.7677080425348323	0.1237215440448696
Austria	Europe	2020-04-29	-52.95238095238096	66.66666666666666	66.66666666666666	100.0	100.0	50.0	66.66666666666666	50.0	87.5	0.7566048270436261	0.1110321549120625
Austria	Europe	2020-04-30	-51.95238095238096	66.66666666666666	66.66666666666666	100.0	100.0	50.0	66.66666666666666	50.0	87.5	0.7137781387204021	0.0983427657792554
Austria	Europe	2020-05-01	-54.90476190476191	66.66666666666666	66.66666666666666	100.0	100.0	50.0	0.0	50.0	87.5	0.7296398751364108	0.0935842448544527
Austria	Europe	2020-05-02	-52.90476190476191	66.66666666666666	66.66666666666666	100.0	75.0	50.0	0.0	50.0	87.5	0.6503311930563662	0.0951704184960536
Austria	Europe	2020-05-03	-52.66666666666666	66.66666666666666	66.66666666666666	100.0	75.0	50.0	0.0	50.0	87.5	0.5900565946755324	0.08882572392965
Austria	Europe	2020-05-04	-50.71428571428572	66.66666666666666	66.66666666666666	100.0	75.0	50.0	0.0	50.0	87.5	0.55040225363551	0.0808948557216455
Austria	Europe	2020-05-05	-49.33333333333334	66.66666666666666	66.66666666666666	100.0	75.0	50.0	0.0	50.0	87.5	0.4647488769890617	0.058688424739233
Austria	Europe	2020-05-06	-47.285714285714285	66.66666666666666	66.66666666666666	100.0	75.0	50.0	0.0	50.0	87.5	0.4473009669314519	0.044412861964825
Austria	Europe	2020-05-07	-46.0952380952381	66.66666666666666	66.66666666666666	100.0	75.0	50.0	0.0	50.0	87.5	0.4758520924802679	0.0396543410400223
Austria	Europe	2020-05-08	-40.8095238095238	66.66666666666666	66.66666666666666	100.0	75.0	50.0	0.0	50.0	87.5	0.3854401949090171	0.0396543410400223
Austria	Europe	2020-05-09	-40.142857142857146	66.66666666666666	66.66666666666666	100.0	75.0	50.0	0.0	50.0	87.5	0.4361977514402456	0.0301372991904169
Austria	Europe	2020-05-10	-38.66666666666666	66.66666666666666	66.66666666666666	100.0	75.0	50.0	0.0	50.0	87.5	0.4346115777986448	0.0317234728320178
Austria	Europe	2020-05-11	-38.80952380952381	66.66666666666666	66.66666666666666	100.0	75.0	0.0	0.0	50.0	87.5	0.4139913204578331	0.0317234728320178
Austria	Europe	2020-05-12	-38.38095238095238	66.66666666666666	66.66666666666666	100.0	75.0	0.0	0.0	50.0	87.5	0.4933000025378778	0.0269649519072151
Austria	Europe	2020-05-13	-38.3809523809524	66.66666666666666	66.66666666666666	100.0	75.0	0.0	0.0	50.0	87.5	0.4964723498210796	0.0253787782656142
Austria	Europe	2020-05-14	-38.57142857142857	66.66666666666666	66.66666666666666	100.0	75.0	0.0	0.0	50.0	87.5	0.4853691343298733	0.0269649519072151
Austria	Europe	2020-05-15	-38.428571428571416	66.66666666666666	66.66666666666666	100.0	75.0	0.0	0.0	50.0	87.5	0.5313681699362992	0.0222064309824125
Austria	Europe	2020-05-16	-37.57142857142858	66.66666666666666	66.66666666666666	100.0	75.0	0.0	0.0	50.0	87.5	0.5837119001091288	0.0222064309824125
Austria	Europe	2020-05-17	-35.8095238095238	66.66666666666666	66.66666666666666	100.0	75.0	0.0	0.0	50.0	87.5	0.5884704210339314	0.0174479100576098
Austria	Europe	2020-05-18	-34.047619047619044	66.66666666666666	66.66666666666666	100.0	75.0	0.0	0.0	50.0	87.5	0.6138491992995457	0.014275562774408
Austria	Europe	2020-05-19	-32.52380952380953	66.66666666666666	66.66666666666666	100.0	75.0	0.0	0.0	50.0	87.5	0.5710225109763216	0.014275562774408
Austria	Europe	2020-05-20	-30.23809523809524	66.66666666666666	66.66666666666666	100.0	75.0	0.0	0.0	50.0	87.5	0.564677816409918	0.014275562774408
Austria	Europe	2020-05-21	-33.476190476190474	66.66666666666666	66.66666666666666	100.0	75.0	0.0	0.0	50.0	87.5	0.5488160799939091	0.0111032154912062
Austria	Europe	2020-05-22	-32.76190476190476	66.66666666666666	66.66666666666666	100.0	75.0	0.0	0.0	50.0	87.5	0.5186787808034922	0.0111032154912062
Austria	Europe	2020-05-23	-33.09523809523809	66.66666666666666	66.66666666666666	100.0	75.0	0.0	0.0	50.0	87.5	0.4520594878562546	0.0158617364160089
Austria	Europe	2020-05-24	-33.61904761904762	66.66666666666666	66.66666666666666	100.0	75.0	0.0	0.0	50.0	87.5	0.4139913204578331	0.0174479100576098
Austria	Europe	2020-05-25	-34.047619047619044	66.66666666666666	66.66666666666666	100.0	75.0	0.0	0.0	50.0	87.5	0.4282668832322412	0.0190340836992107
Austria	Europe	2020-05-26	-34.285714285714285	66.66666666666666	66.66666666666666	100.0	75.0	0.0	0.0	50.0	87.5	0.3743369794178109	0.0174479100576098
Austria	Europe	2020-05-27	-34.571428571428584	66.66666666666666	66.66666666666666	100.0	75.0	0.0	0.0	50.0	87.5	0.3775093267010126	0.0190340836992107
Austria	Europe	2020-05-28	-29.809523809523807	66.66666666666666	66.66666666666666	100.0	75.0	0.0	0.0	50.0	87.5	0.3553028957186001	0.0555160774560312
Austria	Europe	2020-05-29	-28.952380952380956	66.66666666666666	66.66666666666666	100.0	75.0	0.0	0.0	0.0	87.5	0.3473720275105956	0.0523437301728294
Austria	Europe	2020-05-30	-27.66666666666667	66.66666666666666	66.66666666666666	100.0	75.0	0.0	0.0	0.0	87.5	0.3156485546785778	0.0459990356064259
Austria	Europe	2020-05-31	-28.04761904761905	66.66666666666666	66.66666666666666	100.0	75.0	0.0	0.0	0.0	87.5	0.3616475902850037	0.044412861964825
Austria	Europe	2020-06-01	-31.952380952380956	66.66666666666666	66.66666666666666	100.0	75.0	0.0	0.0	0.0	87.5	0.3077176864705733	0.0428266883232241
Austria	Europe	2020-06-02	-31.04761904761905	66.66666666666666	66.66666666666666	100.0	75.0	0.0	0.0	0.0	87.5	0.3204070756033804	0.0412405146816232
Austria	Europe	2020-06-03	-30.57142857142857	33.33333333333333	66.66666666666666	100.0	75.0	0.0	0.0	0.0	87.5	0.2855112554881608	0.0396543410400223
Austria	Europe	2020-06-04	-29.47619047619048	33.33333333333333	66.66666666666666	100.0	75.0	0.0	0.0	0.0	87.5	0.2807527345633581	0.0031723472832017
Austria	Europe	2020-06-05	-29.0	33.33333333333333	66.66666666666666	100.0	75.0	0.0	0.0	0.0	87.5	0.298200644620968	0.0063446945664035
Austria	Europe	2020-06-06	-28.23809523809524	33.33333333333333	66.66666666666666	100.0	75.0	0.0	0.0	0.0	87.5	0.3378549856609902	0.0063446945664035
Austria	Europe	2020-06-07	-26.476190476190467	33.33333333333333	66.66666666666666	100.0	75.0	0.0	0.0	0.0	87.5	0.2712356927137527	0.0063446945664035
Austria	Europe	2020-06-08	-21.57142857142857	33.33333333333333	66.66666666666666	100.0	75.0	0.0	0.0	0.0	87.5	0.3727508057762099	0.0063446945664035
Austria	Europe	2020-06-09	-21.428571428571427	33.33333333333333	66.66666666666666	100.0	75.0	0.0	0.0	0.0	87.5	0.3489582011521965	0.0047585209248026
Austria	Europe	2020-06-10	-21.047619047619047	33.33333333333333	66.66666666666666	100.0	75.0	0.0	0.0	0.0	87.5	0.3711646321346089	0.0047585209248026
Austria	Europe	2020-06-11	-25.952380952380956	33.33333333333333	66.66666666666666	100.0	75.0	0.0	0.0	0.0	87.5	0.3632337639266046	0.0063446945664035
Austria	Europe	2020-06-12	-26.33333333333333	33.33333333333333	66.66666666666666	100.0	75.0	0.0	0.0	0.0	87.5	0.3505443747937974	0.0047585209248026
Austria	Europe	2020-06-13	-26.28571428571429	33.33333333333333	66.66666666666666	100.0	75.0	0.0	0.0	0.0	87.5	0.2855112554881608	0.0079308682080044
Austria	Europe	2020-06-14	-26.47619047619048	33.33333333333333	66.66666666666666	100.0	75.0	0.0	0.0	0.0	87.5	0.3283379438113849	0.0079308682080044
Austria	Europe	2020-06-15	-26.23809523809524	33.33333333333333	66.66666666666666	100.0	75.0	0.0	0.0	0.0	87.5	0.2648909981473492	0.0095170418496053
Austria	Europe	2020-06-16	-25.71428571428571	33.33333333333333	66.66666666666666	100.0	75.0	0.0	0.0	0.0	87.5	0.3330964647361876	0.014275562774408
Austria	Europe	2020-06-17	-25.619047619047613	33.33333333333333	66.66666666666666	100.0	75.0	0.0	0.0	0.0	87.5	0.3140623810369769	0.0222064309824125
Austria	Europe	2020-06-18	-20.47619047619048	33.33333333333333	66.66666666666666	100.0	75.0	0.0	0.0	0.0	87.5	0.2997868182625689	0.0222064309824125
Austria	Europe	2020-06-19	-19.714285714285708	33.33333333333333	66.66666666666666	100.0	75.0	0.0	0.0	0.0	87.5	0.3283379438113849	0.0206202573408116
Austria	Europe	2020-06-20	-20.38095238095238	33.33333333333333	66.66666666666666	100.0	75.0	0.0	0.0	0.0	87.5	0.3886125421922189	0.0174479100576098
Austria	Europe	2020-06-21	-20.761904761904766	33.33333333333333	66.66666666666666	100.0	75.0	0.0	0.0	0.0	87.5	0.3679922848514073	0.0206202573408116
Austria	Europe	2020-06-22	-20.47619047619048	33.33333333333333	66.66666666666666	100.0	75.0	0.0	0.0	0.0	87.5	0.3886125421922189	0.0190340836992107
Austria	Europe	2020-06-23	-20.28571428571429	33.33333333333333	66.66666666666666	100.0	75.0	0.0	0.0	0.0	87.5	0.3473720275105956	0.0190340836992107
Austria	Europe	2020-06-24	-20.095238095238106	33.33333333333333	66.66666666666666	100.0	75.0	0.0	0.0	0.0	87.5	0.3901987158338197	0.0095170418496053
Austria	Europe	2020-06-25	-19.904761904761912	33.33333333333333	66.66666666666666	100.0	75.0	0.0	0.0	0.0	87.5	0.4028881049666269	0.0158617364160089
Austria	Europe	2020-06-26	-19.52380952380953	33.33333333333333	66.66666666666666	100.0	75.0	0.0	0.0	0.0	87.5	0.3981295840418241	0.0158617364160089
Austria	Europe	2020-06-27	-18.47619047619048	33.33333333333333	66.66666666666666	100.0	75.0	0.0	0.0	0.0	87.5	0.4076466258914296	0.0190340836992107
Austria	Europe	2020-06-28	-15.857142857142856	33.33333333333333	66.66666666666666	100.0	75.0	0.0	0.0	0.0	87.5	0.4964723498210796	0.0190340836992107
Austria	Europe	2020-06-29	-15.952380952380956	33.33333333333333	66.66666666666666	100.0	75.0	0.0	0.0	0.0	87.5	0.5440575590691065	0.0206202573408116
Austria	Europe	2020-06-30	-15.333333333333336	33.33333333333333	66.66666666666666	100.0	75.0	0.0	0.0	0.0	87.5	0.5678501636931199	0.0190340836992107
Austria	Europe	2020-07-01	-15.0	33.33333333333333	66.66666666666666	50.0	50.0	0.0	0.0	0.0	87.5	0.6725376240387787	0.0190340836992107
Austria	Europe	2020-07-02	-14.428571428571429	33.33333333333333	66.66666666666666	50.0	50.0	0.0	0.0	0.0	87.5	0.7359845697028146	0.0111032154912062
Austria	Europe	2020-07-03	-13.761904761904766	33.33333333333333	66.66666666666666	50.0	50.0	0.0	0.0	0.0	87.5	0.8374996827652718	0.0111032154912062
Austria	Europe	2020-07-04	-13.23809523809524	33.33333333333333	66.66666666666666	50.0	50.0	0.0	0.0	0.0	87.5	0.9279115803365224	0.0079308682080044
Austria	Europe	2020-07-05	-12.666666666666664	33.33333333333333	66.66666666666666	50.0	50.0	0.0	0.0	0.0	87.5	0.9929446996421591	0.0063446945664035
Austria	Europe	2020-07-06	-12.285714285714285	33.33333333333333	66.66666666666666	50.0	50.0	0.0	0.0	0.0	87.5	1.0183234779077734	0.0047585209248026
Austria	Europe	2020-07-07	-12.38095238095238	33.33333333333333	66.66666666666666	50.0	50.0	0.0	0.0	0.0	87.5	1.0389437352485849	0.0015861736416008
Austria	Europe	2020-07-08	-12.285714285714285	33.33333333333333	66.66666666666666	50.0	50.0	0.0	0.0	0.0	87.5	1.0151511306245715	0.0015861736416008
Austria	Europe	2020-07-09	-12.476190476190474	33.33333333333333	66.66666666666666	50.0	50.0	0.0	0.0	0.0	87.5	1.0690810344390025	0.0015861736416008
Austria	Europe	2020-07-10	-13.285714285714285	33.33333333333333	33.33333333333333	50.0	50.0	0.0	0.0	0.0	87.5	1.0452884298149885	0.0015861736416008
Austria	Europe	2020-07-11	-14.76190476190476	33.33333333333333	33.33333333333333	50.0	50.0	0.0	0.0	0.0	87.5	0.9802553105093522	0.0015861736416008
Austria	Europe	2020-07-12	-14.61904761904762	33.33333333333333	33.33333333333333	50.0	50.0	0.0	0.0	0.0	87.5	0.9786691368677513	0.0031723472832017
Austria	Europe	2020-07-13	-14.571428571428571	33.33333333333333	33.33333333333333	50.0	50.0	0.0	0.0	0.0	87.5	0.9247392330533208	0.0031723472832017
Austria	Europe	2020-07-14	-15.0	33.33333333333333	33.33333333333333	50.0	50.0	0.0	0.0	0.0	87.5	0.951704184960536	0.0047585209248026
Austria	Europe	2020-07-15	-15.476190476190474	33.33333333333333	33.33333333333333	50.0	50.0	0.0	0.0	0.0	87.5	1.0167373042661725	0.0063446945664035
Austria	Europe	2020-07-16	-16.047619047619047	33.33333333333333	33.33333333333333	50.0	50.0	0.0	0.0	0.0	87.5	1.0389437352485849	0.0079308682080044
Austria	Europe	2020-07-17	-16.333333333333332	33.33333333333333	33.33333333333333	50.0	50.0	0.0	0.0	0.0	87.5	1.1579067583686522	0.0079308682080044
Austria	Europe	2020-07-18	-15.904761904761903	33.33333333333333	33.33333333333333	50.0	50.0	0.0	0.0	0.0	87.5	1.2530771768647058	0.0079308682080044
Austria	Europe	2020-07-19	-16.42857142857143	33.33333333333333	33.33333333333333	50.0	50.0	0.0	0.0	0.0	87.5	1.2023196203334772	0.0047585209248026
Austria	Europe	2020-07-20	-16.61904761904762	33.33333333333333	33.33333333333333	50.0	50.0	0.0	0.0	0.0	87.5	1.26100804507271	0.0047585209248026
Austria	Europe	2020-07-21	-16.952380952380953	33.33333333333333	33.33333333333333	50.0	50.0	0.0	0.0	0.0	87.5	1.27845595513032	0.0015861736416008
Austria	Europe	2020-07-22	-16.857142857142858	33.33333333333333	33.33333333333333	50.0	50.0	0.0	0.0	0.0	87.5	1.2292845722406922	0.0015861736416008
Austria	Europe	2020-07-23	-16.57142857142857	33.33333333333333	33.33333333333333	50.0	50.0	0.0	0.0	0.0	87.5	1.3149379488871404	0.0
Austria	Europe	2020-07-24	-16.714285714285708	33.33333333333333	33.33333333333333	50.0	50.0	0.0	0.0	0.0	87.5	1.2292845722406922	0.0
Austria	Europe	2020-07-25	-15.857142857142856	33.33333333333333	33.33333333333333	50.0	50.0	0.0	0.0	0.0	87.5	1.2134228358246837	0.0015861736416008
Austria	Europe	2020-07-26	-15.761904761904766	33.33333333333333	33.33333333333333	50.0	50.0	0.0	0.0	0.0	87.5	1.2959038651879298	0.0015861736416008
Austria	Europe	2020-07-27	-15.857142857142856	33.33333333333333	33.33333333333333	50.0	50.0	0.0	0.0	0.0	87.5	1.292731517904728	0.0031723472832017
Austria	Europe	2020-07-28	-16.38095238095238	33.33333333333333	33.33333333333333	50.0	50.0	0.0	0.0	0.0	87.5	1.3482475953607589	0.0047585209248026
Austria	Europe	2020-07-29	-16.61904761904762	33.33333333333333	33.33333333333333	50.0	50.0	0.0	0.0	0.0	87.5	1.4608659239144228	0.0079308682080044
Austria	Europe	2020-07-30	-16.857142857142858	33.33333333333333	33.33333333333333	50.0	50.0	0.0	0.0	0.0	87.5	1.3577646372103649	0.0111032154912062
Austria	Europe	2020-07-31	-16.666666666666668	33.33333333333333	33.33333333333333	50.0	50.0	0.0	0.0	0.0	87.5	1.4529350557064185	0.0111032154912062
Austria	Europe	2020-08-01	-16.714285714285708	33.33333333333333	33.33333333333333	50.0	50.0	0.0	0.0	0.0	87.5	1.386315762759181	0.0095170418496053
Austria	Europe	2020-08-02	-16.9047619047619	33.33333333333333	33.33333333333333	50.0	50.0	0.0	0.0	0.0	87.5	1.3196964698119429	0.0095170418496053
Austria	Europe	2020-08-03	-17.238095238095234	33.33333333333333	33.33333333333333	50.0	50.0	0.0	0.0	0.0	87.5	1.3117656016039387	0.0079308682080044
Austria	Europe	2020-08-04	-17.0952380952381	33.33333333333333	33.33333333333333	50.0	50.0	0.0	0.0	0.0	87.5	1.2752836078471184	0.0095170418496053
Austria	Europe	2020-08-05	-17.142857142857142	33.33333333333333	33.33333333333333	50.0	50.0	0.0	0.0	0.0	87.5	1.1357003273862398	0.0047585209248026
Austria	Europe	2020-08-06	-16.952380952380953	33.33333333333333	33.33333333333333	50.0	50.0	0.0	0.0	0.0	87.5	1.175354668426262	0.0015861736416008
Austria	Europe	2020-08-07	-17.047619047619047	33.33333333333333	33.33333333333333	50.0	50.0	0.0	0.0	0.0	87.5	1.1214247646118316	0.0031723472832017
Austria	Europe	2020-08-08	-17.0	33.33333333333333	33.33333333333333	50.0	50.0	0.0	0.0	0.0	87.5	1.1214247646118316	0.0047585209248026
Austria	Europe	2020-08-09	-16.285714285714292	33.33333333333333	33.33333333333333	50.0	50.0	0.0	0.0	0.0	87.5	1.156320584727051	0.0047585209248026
Austria	Europe	2020-08-10	-16.0952380952381	33.33333333333333	33.33333333333333	50.0	50.0	0.0	0.0	0.0	87.5	1.1436311955942442	0.0079308682080044
Austria	Europe	2020-08-11	-15.809523809523812	33.33333333333333	33.33333333333333	50.0	50.0	0.0	0.0	0.0	87.5	1.2118366621830825	0.0063446945664035
Austria	Europe	2020-08-12	-15.809523809523812	33.33333333333333	33.33333333333333	50.0	50.0	0.0	0.0	0.0	87.5	1.3847295891175802	0.0079308682080044
Austria	Europe	2020-08-13	-16.333333333333332	33.33333333333333	33.33333333333333	50.0	50.0	0.0	0.0	0.0	87.5	1.4243839301576018	0.0095170418496053
Austria	Europe	2020-08-14	-16.047619047619047	33.33333333333333	33.33333333333333	50.0	50.0	0.0	0.0	0.0	87.5	1.6480344136233285	0.0079308682080044
Austria	Europe	2020-08-15	-18.714285714285715	33.33333333333333	33.33333333333333	50.0	50.0	0.0	0.0	0.0	87.5	1.9985787884171256	0.0111032154912062
Austria	Europe	2020-08-16	-18.571428571428573	33.33333333333333	33.33333333333333	50.0	50.0	0.0	0.0	0.0	87.5	2.1207141588203946	0.0111032154912062
Austria	Europe	2020-08-17	-18.33333333333333	33.33333333333333	33.33333333333333	50.0	50.0	0.0	0.0	0.0	87.5	2.265055960206076	0.0095170418496053
Austria	Europe	2020-08-18	-18.142857142857142	33.33333333333333	33.33333333333333	50.0	50.0	0.0	0.0	0.0	87.5	2.512499048295815	0.0095170418496053
Austria	Europe	2020-08-19	-17.904761904761905	33.33333333333333	33.33333333333333	50.0	50.0	0.0	0.0	0.0	87.5	2.609255640433469	0.0079308682080044
Austria	Europe	2020-08-20	-17.476190476190478	33.33333333333333	33.33333333333333	50.0	50.0	0.0	0.0	0.0	87.5	2.913800979620841	0.0063446945664035
Austria	Europe	2020-08-21	-17.904761904761898	33.33333333333333	33.33333333333333	50.0	50.0	0.0	0.0	0.0	87.5	2.9915234880592854	0.0079308682080044
Austria	Europe	2020-08-22	-16.047619047619047	33.33333333333333	33.33333333333333	50.0	50.0	0.0	0.0	0.0	87.5	2.9867649671344823	0.0063446945664035
Austria	Europe	2020-08-23	-16.428571428571427	33.33333333333333	33.33333333333333	50.0	50.0	0.0	0.0	0.0	87.5	2.9867649671344823	0.0063446945664035
Austria	Europe	2020-08-24	-16.476190476190478	33.33333333333333	33.33333333333333	50.0	50.0	0.0	0.0	0.0	87.5	3.110486511179352	0.0063446945664035
Austria	Europe	2020-08-25	-16.333333333333332	33.33333333333333	33.33333333333333	50.0	50.0	0.0	0.0	0.0	87.5	2.977247925284877	0.0063446945664035
Austria	Europe	2020-08-26	-16.523809523809522	33.33333333333333	33.33333333333333	50.0	50.0	0.0	0.0	0.0	87.5	3.091452427480141	0.0063446945664035
Austria	Europe	2020-08-27	-16.38095238095238	33.33333333333333	33.33333333333333	50.0	50.0	0.0	0.0	0.0	87.5	3.061315128289724	0.0063446945664035
Austria	Europe	2020-08-28	-16.0952380952381	33.33333333333333	33.33333333333333	50.0	50.0	0.0	0.0	0.0	87.5	2.899525416846433	0.0047585209248026
Austria	Europe	2020-08-29	-15.952380952380956	33.33333333333333	33.33333333333333	50.0	50.0	0.0	0.0	0.0	87.5	3.050211912798518	0.0015861736416008
Austria	Europe	2020-08-30	-17.476190476190478	33.33333333333333	33.33333333333333	50.0	50.0	0.0	0.0	0.0	87.5	3.0343501763825085	0.0015861736416008
Austria	Europe	2020-08-31	-17.476190476190478	33.33333333333333	33.33333333333333	50.0	50.0	0.0	0.0	0.0	87.5	3.0819353856305347	0.0
Austria	Europe	2020-09-01	-17.904761904761898	33.33333333333333	33.33333333333333	50.0	50.0	0.0	0.0	0.0	87.5	3.0708321701393286	0.0015861736416008
Austria	Europe	2020-09-02	-17.761904761904766	33.33333333333333	33.33333333333333	50.0	50.0	0.0	0.0	0.0	87.5	3.0708321701393286	0.0015861736416008
Austria	Europe	2020-09-03	-17.571428571428573	33.33333333333333	33.33333333333333	50.0	50.0	0.0	0.0	0.0	87.5	3.1897951932593966	0.0031723472832017
Austria	Europe	2020-09-04	-17.0952380952381	33.33333333333333	33.33333333333333	50.0	50.0	0.0	0.0	0.0	87.5	3.392825419384311	0.0031723472832017
Austria	Europe	2020-09-05	-16.19047619047619	33.33333333333333	33.33333333333333	50.0	50.0	0.0	0.0	0.0	87.5	3.3341369946450783	0.0031723472832017
Austria	Europe	2020-09-06	-16.619047619047617	33.33333333333333	33.33333333333333	50.0	50.0	0.0	0.0	0.0	87.5	3.3388955155698805	0.0047585209248026
Austria	Europe	2020-09-07	-16.238095238095234	33.33333333333333	33.33333333333333	50.0	50.0	0.0	0.0	0.0	87.5	3.3674466411186965	0.0206202573408116
Austria	Europe	2020-09-08	-15.23809523809524	33.33333333333333	33.33333333333333	50.0	50.0	0.0	0.0	0.0	87.5	3.868677511864578	0.0206202573408116
Austria	Europe	2020-09-09	-14.61904761904762	33.33333333333333	33.33333333333333	50.0	50.0	0.0	0.0	0.0	87.5	4.146257899144735	0.0206202573408116
Austria	Europe	2020-09-10	-14.38095238095238	33.33333333333333	33.33333333333333	50.0	50.0	0.0	0.0	0.0	87.5	4.560249219602568	0.0206202573408116
Austria	Europe	2020-09-11	-14.047619047619044	33.33333333333333	33.33333333333333	50.0	50.0	0.0	0.0	0.0	87.5	4.913965941679567	0.0237926046240134
Austria	Europe	2020-09-12	-14.047619047619044	33.33333333333333	33.33333333333333	50.0	50.0	0.0	0.0	0.0	87.5	5.724500672537624	0.0301372991904169
Austria	Europe	2020-09-13	-11.714285714285715	33.33333333333333	33.33333333333333	50.0	50.0	0.0	0.0	0.0	87.5	6.167043118544274	0.0317234728320178
Austria	Europe	2020-09-14	-11.285714285714285	33.33333333333333	33.33333333333333	50.0	50.0	0.0	0.0	0.0	87.5	6.312971093571558	0.0174479100576098
Austria	Europe	2020-09-15	-11.142857142857144	33.33333333333333	33.33333333333333	50.0	50.0	0.0	0.0	0.0	87.5	6.699997462122173	0.0158617364160089
Austria	Europe	2020-09-16	-11.190476190476188	33.33333333333333	33.33333333333333	50.0	50.0	0.0	0.0	0.0	87.5	7.121919650788011	0.0174479100576098
Austria	Europe	2020-09-17	-11.333333333333336	33.33333333333333	33.33333333333333	50.0	75.0	0.0	0.0	0.0	87.5	7.305915793213714	0.0158617364160089
Austria	Europe	2020-09-18	-11.428571428571429	33.33333333333333	33.33333333333333	50.0	75.0	0.0	0.0	0.0	87.5	7.6675633834987185	0.0206202573408116
Austria	Europe	2020-09-19	-12.047619047619053	33.33333333333333	33.33333333333333	50.0	75.0	0.0	0.0	0.0	87.5	7.578737659569068	0.0174479100576098
Austria	Europe	2020-09-20	-12.714285714285715	33.33333333333333	33.33333333333333	50.0	75.0	0.0	0.0	0.0	87.5	7.829353094942008	0.0158617364160089
Austria	Europe	2020-09-21	-13.23809523809524	33.33333333333333	33.33333333333333	50.0	75.0	0.0	0.0	0.0	87.5	8.116450524071771	0.0158617364160089
Austria	Europe	2020-09-22	-13.761904761904766	33.33333333333333	33.33333333333333	50.0	75.0	0.0	0.0	0.0	87.5	7.927695860721264	0.0222064309824125
Austria	Europe	2020-09-23	-14.428571428571429	33.33333333333333	33.33333333333333	50.0	75.0	0.0	0.0	0.0	87.5	7.7896987539019875	0.0301372991904169
Austria	Europe	2020-09-24	-14.571428571428571	33.33333333333333	33.33333333333333	50.0	75.0	0.0	0.0	0.0	87.5	7.872179783265232	0.0396543410400223
Austria	Europe	2020-09-25	-15.571428571428571	33.33333333333333	33.33333333333333	50.0	75.0	0.0	0.0	0.0	87.5	7.6754942517067235	0.0364819937568205
Austria	Europe	2020-09-26	-17.047619047619047	33.33333333333333	33.33333333333333	50.0	75.0	0.0	0.0	0.0	87.5	7.518463061188233	0.0348958201152196
Austria	Europe	2020-09-27	-18.33333333333333	33.33333333333333	33.33333333333333	50.0	75.0	0.0	0.0	0.0	87.5	7.583496180493871	0.0333096464736187
Austria	Europe	2020-09-28	-18.952380952380956	33.33333333333333	33.33333333333333	50.0	75.0	0.0	0.0	0.0	87.5	7.572392965002664	0.0364819937568205
Austria	Europe	2020-09-29	-19.38095238095238	33.33333333333333	33.33333333333333	50.0	75.0	0.0	33.33333333333333	0.0	87.5	7.515290713905031	0.0396543410400223
Austria	Europe	2020-09-30	-19.23809523809524	33.33333333333333	33.33333333333333	50.0	75.0	0.0	33.33333333333333	0.0	87.5	7.659632515290713	0.0348958201152196
Austria	Europe	2020-10-01	-18.952380952380956	33.33333333333333	33.33333333333333	50.0	75.0	0.0	33.33333333333333	0.0	87.5	7.7246656345963505	0.0301372991904169
Austria	Europe	2020-10-02	-18.19047619047619	33.33333333333333	33.33333333333333	50.0	75.0	0.0	33.33333333333333	0.0	87.5	7.731010329162752	0.0269649519072151
Austria	Europe	2020-10-03	-17.476190476190478	33.33333333333333	33.33333333333333	50.0	75.0	0.0	33.33333333333333	0.0	87.5	8.276654061873463	0.0348958201152196
Austria	Europe	2020-10-04	-17.047619047619047	33.33333333333333	33.33333333333333	50.0	75.0	0.0	33.33333333333333	0.0	87.5	8.359135091236709	0.0412405146816232
Austria	Europe	2020-10-05	-16.666666666666668	33.33333333333333	33.33333333333333	50.0	75.0	0.0	33.33333333333333	0.0	87.5	8.66685277770728	0.044412861964825
Austria	Europe	2020-10-06	-16.285714285714292	33.33333333333333	33.33333333333333	50.0	75.0	0.0	33.33333333333333	0.0	87.5	9.164911301169964	0.0412405146816232
Austria	Europe	2020-10-07	-16.380952380952383	33.33333333333333	33.33333333333333	50.0	75.0	0.0	33.33333333333333	0.0	87.5	9.572557927061393	0.0491713828896277
Austria	Europe	2020-10-08	-16.666666666666668	33.33333333333333	33.33333333333333	50.0	75.0	0.0	33.33333333333333	0.0	87.5	10.105512270639291	0.0571022510976321
Austria	Europe	2020-10-09	-16.57142857142857	33.33333333333333	33.33333333333333	50.0	75.0	0.0	33.33333333333333	0.0	87.5	10.80818719386849	0.0618607720224348
Austria	Europe	2020-10-10	-16.761904761904766	33.33333333333333	33.33333333333333	50.0	75.0	0.0	33.33333333333333	0.0	87.5	11.088939928431843	0.0682054665888384
Austria	Europe	2020-10-11	-19.28571428571429	33.33333333333333	33.33333333333333	50.0	75.0	0.0	33.33333333333333	0.0	87.5	11.377623531203207	0.0602745983808339
Austria	Europe	2020-10-12	-19.47619047619048	33.33333333333333	33.33333333333333	50.0	75.0	0.0	33.33333333333333	0.0	87.5	11.740857295129809	0.058688424739233
Austria	Europe	2020-10-13	-20.19047619047619	33.33333333333333	33.33333333333333	100.0	100.0	0.0	33.33333333333333	0.0	87.5	11.907405527497904	0.0618607720224348
Austria	Europe	2020-10-14	-20.33333333333333	33.33333333333333	33.33333333333333	100.0	100.0	0.0	33.33333333333333	0.0	87.5	12.410222571885392	0.0666192929472375
Austria	Europe	2020-10-15	-20.619047619047613	33.33333333333333	33.33333333333333	100.0	100.0	0.0	33.33333333333333	0.0	87.5	12.954280130954494	0.0618607720224348
Austria	Europe	2020-10-16	-21.19047619047619	33.33333333333333	33.33333333333333	100.0	100.0	0.0	33.33333333333333	0.0	87.5	13.005037687485723	0.0634469456640357
Austria	Europe	2020-10-17	-21.66666666666667	33.33333333333333	66.66666666666666	100.0	100.0	0.0	66.66666666666666	100.0	87.5	13.81715859198538	0.058688424739233
Austria	Europe	2020-10-18	-20.761904761904766	33.33333333333333	66.66666666666666	100.0	100.0	0.0	66.66666666666666	100.0	87.5	15.048029337867677	0.0666192929472375
Austria	Europe	2020-10-19	-20.761904761904766	33.33333333333333	66.66666666666666	100.0	100.0	0.0	66.66666666666666	100.0	87.5	15.273265994975002	0.0777225084384437
Austria	Europe	2020-10-20	-20.52380952380952	33.33333333333333	66.66666666666666	100.0	100.0	0.0	66.66666666666666	100.0	87.5	16.060008121209044	0.0840672030048473
Austria	Europe	2020-10-21	-20.47619047619048	33.33333333333333	66.66666666666666	100.0	100.0	0.0	66.66666666666666	100.0	87.5	17.030746389868792	0.0840672030048473
Austria	Europe	2020-10-22	-20.428571428571427	33.33333333333333	66.66666666666666	100.0	100.0	0.0	66.66666666666666	100.0	87.5	18.43133771540238	0.1015151130624571
Austria	Europe	2020-10-23	-20.33333333333333	33.33333333333333	66.66666666666666	100.0	100.0	0.0	66.66666666666666	100.0	87.5	20.66467020277644	0.1142045021952643
Austria	Europe	2020-10-24	-20.52380952380952	33.33333333333333	66.66666666666666	100.0	100.0	0.0	66.66666666666666	100.0	87.5	23.626056391645307	0.1205491967616679
Austria	Europe	2020-10-25	-20.428571428571427	33.33333333333333	66.66666666666666	100.0	100.0	0.0	66.66666666666666	100.0	87.5	25.386709133822297	0.1364109331776768
Austria	Europe	2020-10-26	-26.66666666666667	33.33333333333333	66.66666666666666	100.0	100.0	0.0	66.66666666666666	100.0	87.5	27.504250945359487	0.1395832804608786
Austria	Europe	2020-10-27	-27.523809523809533	33.33333333333333	66.66666666666666	100.0	100.0	0.0	66.66666666666666	100.0	100.0	29.583724589498267	0.1443418013856813
Austria	Europe	2020-10-28	-28.380952380952376	33.33333333333333	66.66666666666666	100.0	100.0	0.0	66.66666666666666	100.0	100.0	31.861469938837143	0.1617897114432911
Austria	Europe	2020-10-29	-29.809523809523807	33.33333333333333	66.66666666666666	100.0	100.0	0.0	66.66666666666666	100.0	100.0	35.062368347587736	0.1824099687841027
Austria	Europe	2020-10-30	-31.0	33.33333333333333	66.66666666666666	100.0	100.0	0.0	66.66666666666666	100.0	100.0	39.90971499632008	0.2030302261249143
Austria	Europe	2020-10-31	-30.66666666666667	33.33333333333333	66.66666666666666	100.0	100.0	0.0	66.66666666666666	100.0	100.0	42.66172626449762	0.2284090043905286
Austria	Europe	2020-11-01	-31.619047619047624	33.33333333333333	66.66666666666666	100.0	100.0	0.0	66.66666666666666	100.0	100.0	46.110067761337966	0.2395122198817349
Austria	Europe	2020-11-02	-26.42857142857143	66.66666666666666	66.66666666666666	100.0	100.0	50.0	66.66666666666666	50.0	100.0	48.77325330558586	0.2648909981473492
Austria	Europe	2020-11-03	-28.66666666666667	66.66666666666666	66.66666666666666	100.0	100.0	50.0	66.66666666666666	50.0	100.0	50.90982920082226	0.296614470979367
Austria	Europe	2020-11-04	-30.52380952380952	66.66666666666666	66.66666666666666	100.0	100.0	50.0	66.66666666666666	50.0	100.0	56.47254016191661	0.3172347283201787
Austria	Europe	2020-11-05	-31.57142857142857	66.66666666666666	66.66666666666666	100.0	100.0	50.0	66.66666666666666	50.0	100.0	61.17237266198006	0.3362688120193893
Austria	Europe	2020-11-06	-32.714285714285715	66.66666666666666	66.66666666666666	100.0	100.0	50.0	66.66666666666666	50.0	100.0	62.5	0.4092327995330304
Austria	Europe	2020-11-07	-35.09523809523809	66.66666666666666	66.66666666666666	100.0	100.0	50.0	66.66666666666666	50.0	100.0	67.08721417150977	0.4250945359490394
Austria	Europe	2020-11-08	-37.809523809523824	66.66666666666666	66.66666666666666	100.0	100.0	50.0	66.66666666666666	50.0	100.0	68.63690581935386	0.445714793289851
Austria	Europe	2020-11-09	-39.04761904761904	66.66666666666666	66.66666666666666	100.0	100.0	50.0	66.66666666666666	50.0	100.0	70.94954698880797	0.4679212242722635
Austria	Europe	2020-11-10	-38.19047619047621	66.66666666666666	66.66666666666666	100.0	100.0	50.0	66.66666666666666	50.0	100.0	74.02355150623049	0.4869553079714742
Austria	Europe	2020-11-11	-37.90476190476191	66.66666666666666	66.66666666666666	100.0	100.0	50.0	66.66666666666666	50.0	100.0	74.99587594853183	0.5345405172195011
Austria	Europe	2020-11-12	-37.90476190476191	66.66666666666666	66.66666666666666	100.0	100.0	50.0	66.66666666666666	50.0	100.0	77.92395249092708	0.5392990381443037
Austria	Europe	2020-11-13	-37.76190476190477	66.66666666666666	66.66666666666666	100.0	100.0	50.0	66.66666666666666	50.0	100.0	82.87598660000508	0.5091617389538867
Austria	Europe	2020-11-14	-37.3809523809524	66.66666666666666	66.66666666666666	100.0	100.0	50.0	66.66666666666666	50.0	100.0	81.00747405019922	0.5852980737507296
Austria	Europe	2020-11-15	-37.333333333333336	66.66666666666666	66.66666666666666	100.0	100.0	50.0	66.66666666666666	50.0	100.0	80.58237951425018	0.6630205821891735
Austria	Europe	2020-11-16	-36.095238095238095	66.66666666666666	66.66666666666666	100.0	100.0	50.0	66.66666666666666	50.0	100.0	79.09772098571175	0.6868131868131868
Austria	Europe	2020-11-17	-38.71428571428572	100.0	100.0	100.0	100.0	50.0	66.66666666666666	50.0	100.0	78.88200137045403	0.7074334441539984
Austria	Europe	2020-11-18	-41.0	100.0	100.0	100.0	100.0	50.0	66.66666666666666	50.0	100.0	78.21104992005684	0.7772250843844378
Austria	Europe	2020-11-19	-43.523809523809526	100.0	100.0	100.0	100.0	50.0	66.66666666666666	50.0	100.0	74.61519427454762	0.8057762099332538
Austria	Europe	2020-11-20	-46.19047619047621	100.0	100.0	100.0	100.0	50.0	66.66666666666666	50.0	100.0	69.98673958835622	0.8930157602213029
Austria	Europe	2020-11-21	-49.0952380952381	100.0	100.0	100.0	100.0	50.0	66.66666666666666	50.0	100.0	69.2697891023526	0.92315305941172
Austria	Europe	2020-11-22	-50.0	100.0	100.0	100.0	100.0	50.0	66.66666666666666	50.0	100.0	68.57345887368982	0.8866710656548995
Austria	Europe	2020-11-23	-53.57142857142858	100.0	100.0	100.0	100.0	50.0	66.66666666666666	50.0	100.0	66.17516432758927	0.9072913229957108
Austria	Europe	2020-11-24	-53.28571428571429	100.0	100.0	100.0	100.0	50.0	66.66666666666666	50.0	100.0	63.62618328553664	1.0024617414917647
Austria	Europe	2020-11-25	-53.28571428571429	100.0	100.0	100.0	100.0	50.0	66.66666666666666	50.0	100.0	61.58160546151309	0.9723244423013476
Austria	Europe	2020-11-26	-53.0	100.0	100.0	100.0	100.0	50.0	66.66666666666666	50.0	100.0	59.25151638200137	1.042116082531787
Austria	Europe	2020-11-27	-52.71428571428572	100.0	100.0	100.0	100.0	50.0	66.66666666666666	50.0	100.0	56.53281476029744	1.0500469507397914
Austria	Europe	2020-11-28	-52.52380952380952	100.0	100.0	100.0	100.0	50.0	66.66666666666666	50.0	100.0	53.452465548308496	1.0944598127046163
Austria	Europe	2020-11-29	-52.38095238095239	100.0	100.0	100.0	100.0	50.0	66.66666666666666	50.0	100.0	51.58236682486104	1.1372865010278406
Austria	Europe	2020-11-30	-51.90476190476191	100.0	100.0	100.0	100.0	50.0	66.66666666666666	50.0	100.0	50.9526558891455	1.1499758901606476
Austria	Europe	2020-12-01	-51.57142857142858	100.0	100.0	100.0	100.0	50.0	66.66666666666666	50.0	100.0	48.8208385148339	1.1864578839174682
Austria	Europe	2020-12-02	-51.28571428571429	100.0	100.0	100.0	100.0	50.0	66.66666666666666	50.0	100.0	45.91814075070426	1.2356292668070958
Austria	Europe	2020-12-03	-50.90476190476191	100.0	100.0	100.0	100.0	50.0	66.66666666666666	50.0	100.0	43.44846839073168	1.2134228358246837
Austria	Europe	2020-12-04	-50.47619047619048	100.0	100.0	100.0	100.0	50.0	66.66666666666666	50.0	100.0	41.641816612948254	1.2134228358246837
Austria	Europe	2020-12-05	-49.95238095238096	100.0	100.0	100.0	100.0	50.0	66.66666666666666	50.0	100.0	39.698753901987146	1.17218232114306
Austria	Europe	2020-12-06	-49.85714285714286	100.0	100.0	100.0	100.0	50.0	66.66666666666666	50.0	100.0	37.62721112605639	1.1658376265766566
Austria	Europe	2020-12-07	-48.14285714285714	33.33333333333333	66.66666666666666	100.0	100.0	50.0	66.66666666666666	50.0	100.0	36.85791690987996	1.130941806461437
Austria	Europe	2020-12-08	-50.14285714285714	33.33333333333333	66.66666666666666	100.0	100.0	50.0	66.66666666666666	50.0	100.0	35.817387000989775	1.0738395553638047
Austria	Europe	2020-12-09	-47.66666666666666	33.33333333333333	66.66666666666666	100.0	100.0	50.0	66.66666666666666	50.0	100.0	34.16776641372484	0.9675659213765448
Austria	Europe	2020-12-10	-45.38095238095239	33.33333333333333	66.66666666666666	100.0	100.0	50.0	66.66666666666666	50.0	100.0	32.13270563155089	0.9913585260005584
Austria	Europe	2020-12-11	-43.0	33.33333333333333	66.66666666666666	100.0	100.0	50.0	66.66666666666666	50.0	100.0	30.670253533994877	1.01197878334137
Austria	Europe	2020-12-12	-40.47619047619048	33.33333333333333	66.66666666666666	100.0	100.0	50.0	66.66666666666666	50.0	100.0	30.34826028474989	1.043702256173388
Austria	Europe	2020-12-13	-39.76190476190476	33.33333333333333	66.66666666666666	100.0	100.0	50.0	66.66666666666666	50.0	100.0	30.189642920589804	1.0040479151333654
Austria	Europe	2020-12-14	-38.85714285714286	33.33333333333333	66.66666666666666	100.0	100.0	50.0	66.66666666666666	50.0	100.0	30.705149354110088	1.0040479151333654
Austria	Europe	2020-12-15	-34.285714285714285	33.33333333333333	66.66666666666666	100.0	100.0	50.0	66.66666666666666	50.0	100.0	31.103278938151927	1.0246681724741773
Austria	Europe	2020-12-16	-34.0	33.33333333333333	66.66666666666666	100.0	100.0	50.0	66.66666666666666	50.0	100.0	30.67818440220288	1.1230109382534326
Austria	Europe	2020-12-17	-33.61904761904762	33.33333333333333	66.66666666666666	100.0	100.0	50.0	66.66666666666666	50.0	100.0	30.359363500241088	1.2990762124711317
Austria	Europe	2020-12-18	-33.285714285714285	33.33333333333333	66.66666666666666	100.0	100.0	50.0	66.66666666666666	50.0	100.0	29.077735197827568	1.3292135116615484
Austria	Europe	2020-12-19	-33.047619047619044	33.33333333333333	66.66666666666666	100.0	100.0	50.0	66.66666666666666	50.0	100.0	27.57880110651473	1.2594218714311094
Austria	Europe	2020-12-20	-33.238095238095234	33.33333333333333	66.66666666666666	100.0	100.0	50.0	66.66666666666666	50.0	100.0	25.998972159480253	1.3926604573255843
Austria	Europe	2020-12-21	-32.904761904761905	33.33333333333333	66.66666666666666	100.0	100.0	50.0	66.66666666666666	50.0	100.0	24.30335253660889	1.4354871456488083
Austria	Europe	2020-12-22	-32.76190476190476	33.33333333333333	66.66666666666666	100.0	100.0	50.0	66.66666666666666	50.0	100.0	23.0740679643682	1.414866888307997
Austria	Europe	2020-12-23	-32.95238095238096	33.33333333333333	66.66666666666666	100.0	100.0	50.0	66.66666666666666	50.0	100.0	22.228637413394928	1.411694541024795
Austria	Europe	2020-12-24	-38.0	33.33333333333333	66.66666666666666	100.0	100.0	50.0	66.66666666666666	50.0	100.0	22.802832271654445	1.2102504885414815
Austria	Europe	2020-12-25	-45.42857142857142	33.33333333333333	66.66666666666666	100.0	100.0	50.0	66.66666666666666	50.0	100.0	22.431667639519837	1.040529908890186
Austria	Europe	2020-12-26	-50.80952380952379	100.0	100.0	100.0	100.0	50.0	66.66666666666666	50.0	100.0	21.056455092251856	1.0056340887749664
Austria	Europe	2020-12-27	-51.61904761904761	100.0	100.0	100.0	100.0	50.0	66.66666666666666	50.0	100.0	20.68053193919245	0.8406720300484735
Austria	Europe	2020-12-28	-56.85714285714286	100.0	100.0	100.0	100.0	50.0	66.66666666666666	50.0	100.0	20.796322615029307	0.7867421262340432
Austria	Europe	2020-12-29	-61.38095238095239	100.0	100.0	100.0	100.0	50.0	66.66666666666666	50.0	100.0	20.820115219653324	0.8232241199908636
Austria	Europe	2020-12-30	-65.42857142857143	100.0	100.0	100.0	100.0	50.0	66.66666666666666	50.0	100.0	21.4847219754841	0.7851559525924421
Austria	Europe	2020-12-31	-65.66666666666667	100.0	100.0	100.0	100.0	50.0	66.66666666666666	50.0	100.0	21.589409435829765	0.7566048270436261
Austria	Europe	2021-01-01	-65.95238095238095	100.0	100.0	100.0	100.0	50.0	66.66666666666666	50.0	100.0	21.97802197802197	0.758191000685227
Austria	Europe	2021-01-02	-64.38095238095237	100.0	100.0	100.0	100.0	50.0	66.66666666666666	50.0	100.0	21.917747379641145	0.6852270131715861
Austria	Europe	2021-01-03	-64.23809523809523	100.0	100.0	100.0	100.0	50.0	66.66666666666666	50.0	100.0	22.009745450853995	0.7026749232291958
Austria	Europe	2021-01-04	-63.38095238095239	100.0	100.0	100.0	100.0	50.0	66.66666666666666	50.0	100.0	22.08905413293404	0.6757099713219805
Austria	Europe	2021-01-05	-62.71428571428572	100.0	100.0	100.0	100.0	50.0	66.66666666666666	50.0	100.0	22.79172905616324	0.6312971093571556
Austria	Europe	2021-01-06	-65.23809523809524	100.0	100.0	100.0	100.0	50.0	66.66666666666666	50.0	100.0	22.663248991193573	0.5964012892419359
Austria	Europe	2021-01-07	-63.33333333333334	100.0	100.0	100.0	100.0	50.0	66.66666666666666	50.0	100.0	22.07160622287643	0.5488160799939091
Austria	Europe	2021-01-08	-59.0	100.0	100.0	100.0	100.0	50.0	66.66666666666666	50.0	100.0	22.0192624927036	0.6027459838083394
Austria	Europe	2021-01-09	-58.19047619047621	100.0	100.0	100.0	100.0	50.0	66.66666666666666	50.0	100.0	23.426198512803587	0.6535035403395679
Austria	Europe	2021-01-10	-57.71428571428572	100.0	100.0	100.0	100.0	50.0	66.66666666666666	50.0	100.0	23.71964063649976	0.6328832829987564
Austria	Europe	2021-01-11	-56.0952380952381	100.0	100.0	100.0	100.0	50.0	66.66666666666666	50.0	100.0	23.551506230490062	0.6186077202243484
Austria	Europe	2021-01-12	-54.90476190476191	100.0	100.0	100.0	100.0	50.0	66.66666666666666	50.0	100.0	22.384082430271807	0.5741948582595234
Austria	Europe	2021-01-13	-50.76190476190475	100.0	100.0	100.0	100.0	50.0	66.66666666666666	50.0	100.0	21.508514580108116	0.5440575590691065
Austria	Europe	2021-01-14	-50.23809523809525	100.0	100.0	100.0	100.0	50.0	66.66666666666666	50.0	100.0	23.04710301246098	0.5599192954851154
Austria	Europe	2021-01-15	-49.66666666666666	100.0	100.0	100.0	100.0	50.0	66.66666666666666	50.0	100.0	22.198500114204503	0.5488160799939091
Austria	Europe	2021-01-16	-49.66666666666666	100.0	100.0	100.0	100.0	50.0	66.66666666666666	50.0	100.0	21.31817374311601	0.580539552825927
Austria	Europe	2021-01-17	-49.95238095238096	100.0	100.0	100.0	100.0	50.0	66.66666666666666	50.0	100.0	20.709083064741264	0.5694363373347208
Austria	Europe	2021-01-18	-50.23809523809525	100.0	100.0	100.0	100.0	50.0	66.66666666666666	50.0	100.0	20.114267949140924	0.594815115600335
Austria	Europe	2021-01-19	-50.23809523809525	100.0	100.0	100.0	100.0	50.0	66.66666666666666	50.0	100.0	19.97309849503845	0.6027459838083394
Austria	Europe	2021-01-20	-50.04761904761904	100.0	100.0	100.0	100.0	50.0	66.66666666666666	50.0	100.0	19.582899779204627	0.5852980737507296
Austria	Europe	2021-01-21	-49.809523809523824	100.0	100.0	100.0	100.0	50.0	66.66666666666666	50.0	100.0	16.71509783519021	0.5821257264675279
Austria	Europe	2021-01-22	-49.61904761904761	100.0	100.0	100.0	100.0	50.0	66.66666666666666	50.0	100.0	17.603355074486714	0.5440575590691065
Austria	Europe	2021-01-23	-49.76190476190475	100.0	100.0	100.0	100.0	50.0	66.66666666666666	50.0	100.0	17.44949623125143	0.5329543435779002
Austria	Europe	2021-01-24	-49.28571428571429	100.0	100.0	100.0	100.0	50.0	66.66666666666666	50.0	100.0	17.34639494454737	0.5329543435779002
Austria	Europe	2021-01-25	-49.14285714285714	100.0	100.0	100.0	100.0	50.0	66.66666666666666	50.0	100.0	17.105296551024033	0.521851128086694
Austria	Europe	2021-01-26	-49.19047619047621	100.0	100.0	100.0	100.0	50.0	66.66666666666666	50.0	100.0	16.995850569753575	0.5012308707458824
Austria	Europe	2021-01-27	-49.28571428571429	100.0	100.0	100.0	100.0	50.0	66.66666666666666	50.0	100.0	16.948265360505538	0.5186787808034922
Austria	Europe	2021-01-28	-49.42857142857142	100.0	100.0	100.0	100.0	50.0	66.66666666666666	50.0	100.0	16.54696342918052	0.505989391670685
Austria	Europe	2021-01-29	-49.52380952380952	100.0	100.0	100.0	100.0	50.0	66.66666666666666	50.0	100.0	15.614293327919192	0.520264954445093
Austria	Europe	2021-01-30	-49.14285714285714	100.0	100.0	100.0	100.0	50.0	66.66666666666666	50.0	100.0	15.37953962896226	0.4980585234626805
Austria	Europe	2021-01-31	-49.0952380952381	100.0	100.0	100.0	100.0	50.0	66.66666666666666	50.0	100.0	15.360505545263049	0.4806106134050706
Austria	Europe	2021-02-01	-48.90476190476191	100.0	100.0	100.0	100.0	50.0	66.66666666666666	50.0	100.0	15.542915514047156	0.5186787808034922
Austria	Europe	2021-02-02	-48.71428571428572	100.0	100.0	100.0	100.0	50.0	66.66666666666666	50.0	100.0	15.263748953125392	0.5266096490114966
Austria	Europe	2021-02-03	-48.57142857142858	100.0	100.0	100.0	100.0	50.0	66.66666666666666	50.0	100.0	15.071821942491686	0.5361266908611021
Austria	Europe	2021-02-04	-48.0	100.0	100.0	100.0	100.0	50.0	66.66666666666666	50.0	100.0	15.18126792376215	0.521851128086694
Austria	Europe	2021-02-05	-47.66666666666666	100.0	100.0	100.0	100.0	50.0	66.66666666666666	50.0	100.0	15.003616475902849	0.4996446971042814
Austria	Europe	2021-02-06	-47.523809523809526	100.0	100.0	100.0	100.0	50.0	66.66666666666666	50.0	100.0	14.773621297870722	0.46157652970586
Austria	Europe	2021-02-07	-47.809523809523824	100.0	100.0	100.0	100.0	50.0	66.66666666666666	50.0	100.0	14.975065350354036	0.46157652970586
Austria	Europe	2021-02-08	-46.190476190476176	100.0	66.66666666666666	100.0	100.0	50.0	66.66666666666666	50.0	100.0	14.868791716366776	0.4028881049666269
Austria	Europe	2021-02-09	-44.52380952380952	100.0	66.66666666666666	100.0	100.0	50.0	66.66666666666666	50.0	100.0	14.799000076136336	0.3553028957186001
Austria	Europe	2021-02-10	-43.14285714285715	100.0	66.66666666666666	100.0	100.0	50.0	66.66666666666666	50.0	100.0	14.718105220414689	0.3362688120193893
Austria	Europe	2021-02-11	-42.23809523809523	100.0	66.66666666666666	100.0	100.0	50.0	66.66666666666666	50.0	100.0	14.811689465269144	0.3204070756033804
Austria	Europe	2021-02-12	-41.23809523809523	100.0	66.66666666666666	100.0	100.0	50.0	66.66666666666666	100.0	100.0	15.355747024338248	0.312476207395376
Austria	Europe	2021-02-13	-39.3809523809524	100.0	66.66666666666666	100.0	100.0	50.0	66.66666666666666	100.0	100.0	15.514364388498334	0.3188209019617796
Austria	Europe	2021-02-14	-38.04761904761904	100.0	66.66666666666666	100.0	100.0	50.0	66.66666666666666	100.0	100.0	15.30340329416542	0.3156485546785778
Austria	Europe	2021-02-15	-37.85714285714285	66.66666666666666	66.66666666666666	100.0	100.0	50.0	66.66666666666666	100.0	100.0	15.569880465954368	0.2997868182625689
Austria	Europe	2021-02-16	-37.85714285714285	66.66666666666666	66.66666666666666	100.0	100.0	50.0	66.66666666666666	100.0	100.0	15.934700403522577	0.2997868182625689
Austria	Europe	2021-02-17	-37.47619047619048	66.66666666666666	66.66666666666666	100.0	100.0	50.0	66.66666666666666	100.0	100.0	16.356622592188412	0.2791665609217572
Austria	Europe	2021-02-18	-36.66666666666666	66.66666666666666	66.66666666666666	100.0	100.0	50.0	66.66666666666666	100.0	100.0	16.975230312412762	0.2759942136385555
Austria	Europe	2021-02-19	-36.333333333333336	66.66666666666666	66.66666666666666	100.0	100.0	50.0	66.66666666666666	100.0	100.0	17.11322741923204	0.282338908204959
Austria	Europe	2021-02-20	-36.095238095238095	66.66666666666666	66.66666666666666	100.0	100.0	50.0	66.66666666666666	100.0	100.0	17.817488516102838	0.2744080399969545
Austria	Europe	2021-02-21	-36.23809523809524	66.66666666666666	66.66666666666666	100.0	100.0	50.0	66.66666666666666	100.0	100.0	18.85484607770982	0.2775803872801563
Austria	Europe	2021-02-22	-36.095238095238095	66.66666666666666	66.66666666666666	100.0	100.0	50.0	66.66666666666666	100.0	100.0	18.92622389158186	0.2791665609217572
Austria	Europe	2021-02-23	-35.523809523809526	66.66666666666666	66.66666666666666	100.0	100.0	50.0	66.66666666666666	100.0	100.0	19.40207598406213	0.2759942136385555
Austria	Europe	2021-02-24	-35.09523809523809	66.66666666666666	66.66666666666666	100.0	100.0	50.0	66.66666666666666	100.0	100.0	19.83034286729437	0.2855112554881608
Austria	Europe	2021-02-25	-34.8095238095238	66.66666666666666	66.66666666666666	100.0	100.0	50.0	66.66666666666666	100.0	100.0	20.502880491333148	0.2870974291297617
Austria	Europe	2021-02-26	-34.23809523809524	66.66666666666666	66.66666666666666	100.0	100.0	50.0	66.66666666666666	100.0	100.0	20.939078242773395	0.2648909981473492
Austria	Europe	2021-02-27	-34.1904761904762	66.66666666666666	66.66666666666666	100.0	100.0	50.0	66.66666666666666	100.0	100.0	21.85905895490191	0.2696495190721518
Austria	Europe	2021-02-28	-33.09523809523809	66.66666666666666	66.66666666666666	100.0	100.0	50.0	66.66666666666666	100.0	100.0	22.311118442758165	0.2775803872801563
Austria	Europe	2021-03-01	-32.761904761904766	66.66666666666666	66.66666666666666	100.0	100.0	50.0	66.66666666666666	100.0	100.0	22.531596578940693	0.2807527345633581
Austria	Europe	2021-03-02	-32.61904761904762	66.66666666666666	66.66666666666666	100.0	100.0	50.0	66.66666666666666	100.0	100.0	22.837728091769662	0.2712356927137527
Austria	Europe	2021-03-03	-32.571428571428584	66.66666666666666	66.66666666666666	100.0	100.0	50.0	66.66666666666666	100.0	100.0	23.70695124736695	0.2458569144481384
Austria	Europe	2021-03-04	-32.61904761904762	66.66666666666666	66.66666666666666	100.0	100.0	50.0	66.66666666666666	100.0	100.0	23.60067761337969	0.2522016090145421
Austria	Europe	2021-03-05	-33.1904761904762	66.66666666666666	66.66666666666666	100.0	100.0	50.0	66.66666666666666	100.0	100.0	24.51272745730021	0.2442707408065376
Austria	Europe	2021-03-06	-32.85714285714286	66.66666666666666	66.66666666666666	100.0	100.0	50.0	66.66666666666666	100.0	100.0	24.67134482146029	0.2474430880897393
Austria	Europe	2021-03-07	-33.0	66.66666666666666	66.66666666666666	100.0	100.0	50.0	66.66666666666666	100.0	100.0	24.79189401822196	0.2410983935233358
Austria	Europe	2021-03-08	-33.09523809523809	66.66666666666666	66.66666666666666	100.0	100.0	50.0	66.66666666666666	100.0	100.0	25.586567012664013	0.2506154353729412
Austria	Europe	2021-03-09	-33.428571428571416	66.66666666666666	66.66666666666666	100.0	100.0	50.0	66.66666666666666	100.0	100.0	26.36537827069005	0.2410983935233358
Austria	Europe	2021-03-10	-33.714285714285715	66.66666666666666	66.66666666666666	100.0	100.0	50.0	66.66666666666666	100.0	100.0	26.32572392965003	0.2395122198817349
Austria	Europe	2021-03-11	-33.95238095238096	66.66666666666666	66.66666666666666	100.0	100.0	50.0	66.66666666666666	100.0	100.0	27.39321879044743	0.2315813516737304
Austria	Europe	2021-03-12	-33.476190476190474	66.66666666666666	66.66666666666666	100.0	100.0	50.0	66.66666666666666	100.0	100.0	28.119686318300644	0.2569601299393447
Austria	Europe	2021-03-13	-33.476190476190474	66.66666666666666	66.66666666666666	100.0	100.0	50.0	66.66666666666666	100.0	100.0	28.858843235286656	0.2569601299393447
Austria	Europe	2021-03-14	-35.19047619047619	66.66666666666666	66.66666666666666	100.0	100.0	50.0	66.66666666666666	100.0	100.0	29.341040022333328	0.2537877826561429
Austria	Europe	2021-03-15	-35.285714285714285	66.66666666666666	66.66666666666666	100.0	100.0	50.0	66.66666666666666	100.0	100.0	29.31883359135091	0.2537877826561429
Austria	Europe	2021-03-16	-35.38095238095238	66.66666666666666	66.66666666666666	100.0	100.0	50.0	66.66666666666666	100.0	100.0	29.341040022333328	0.2664771717889501
Austria	Europe	2021-03-17	-35.285714285714285	66.66666666666666	66.66666666666666	100.0	100.0	50.0	66.66666666666666	100.0	100.0	30.621082151105245	0.2855112554881608
Austria	Europe	2021-03-18	-35.285714285714285	66.66666666666666	66.66666666666666	100.0	100.0	50.0	66.66666666666666	100.0	100.0	31.192104662081565	0.2918559500545644
Austria	Europe	2021-03-19	-35.666666666666664	66.66666666666666	66.66666666666666	100.0	100.0	50.0	66.66666666666666	100.0	100.0	31.80912620866432	0.3061315128289724
Austria	Europe	2021-03-20	-36.38095238095238	66.66666666666666	66.66666666666666	100.0	100.0	50.0	66.66666666666666	100.0	100.0	32.318287947618195	0.3108900337537751
Austria	Europe	2021-03-21	-36.285714285714285	66.66666666666666	66.66666666666666	100.0	100.0	50.0	66.66666666666666	100.0	100.0	32.6513844123544	0.3188209019617796
Austria	Europe	2021-03-22	-36.47619047619048	66.66666666666666	66.66666666666666	100.0	100.0	50.0	66.66666666666666	100.0	100.0	33.46985001142045	0.312476207395376
Austria	Europe	2021-03-23	-36.333333333333336	66.66666666666666	66.66666666666666	100.0	100.0	50.0	66.66666666666666	100.0	100.0	35.04016191660533	0.3108900337537751
Austria	Europe	2021-03-24	-36.14285714285714	66.66666666666666	66.66666666666666	100.0	100.0	50.0	66.66666666666666	100.0	100.0	34.967197929091704	0.3093038601121742
Austria	Europe	2021-03-25	-35.57142857142857	66.66666666666666	66.66666666666666	100.0	100.0	50.0	66.66666666666666	100.0	100.0	34.597619470598694	0.3108900337537751
Austria	Europe	2021-03-26	-34.714285714285715	66.66666666666666	66.66666666666666	100.0	100.0	50.0	66.66666666666666	100.0	100.0	35.20036545440703	0.2791665609217572
Austria	Europe	2021-03-27	-33.857142857142854	66.66666666666666	66.66666666666666	100.0	100.0	50.0	66.66666666666666	100.0	100.0	35.44463619521356	0.2839250818465599
Austria	Europe	2021-03-28	-32.09523809523809	66.66666666666666	66.66666666666666	100.0	100.0	50.0	66.66666666666666	100.0	100.0	35.390706291399134	0.2886836027713626
Austria	Europe	2021-03-29	-31.85714285714285	66.66666666666666	66.66666666666666	100.0	100.0	50.0	66.66666666666666	100.0	100.0	36.44392558942213	0.2950282973377662
Austria	Europe	2021-03-30	-31.28571428571429	66.66666666666666	66.66666666666666	100.0	100.0	50.0	66.66666666666666	100.0	100.0	35.78724970179935	0.296614470979367
Austria	Europe	2021-03-31	-30.71428571428571	66.66666666666666	66.66666666666666	100.0	100.0	50.0	66.66666666666666	100.0	100.0	36.41854681115651	0.298200644620968
Austria	Europe	2021-04-01	-31.904761904761912	66.66666666666666	100.0	100.0	100.0	50.0	66.66666666666666	100.0	100.0	36.79764231149913	0.3013729919041697
Austria	Europe	2021-04-02	-33.95238095238096	66.66666666666666	100.0	100.0	100.0	50.0	66.66666666666666	100.0	100.0	35.59532269116565	0.312476207395376
Austria	Europe	2021-04-03	-35.95238095238096	66.66666666666666	100.0	100.0	100.0	50.0	66.66666666666666	100.0	100.0	35.254295358221455	0.3219932492449813
Austria	Europe	2021-04-04	-37.57142857142858	66.66666666666666	100.0	100.0	100.0	50.0	66.66666666666666	100.0	100.0	35.35581047128391	0.3061315128289724
Austria	Europe	2021-04-05	-43.14285714285715	66.66666666666666	100.0	100.0	100.0	50.0	66.66666666666666	100.0	100.0	33.99328731314875	0.3283379438113849
Austria	Europe	2021-04-06	-44.66666666666666	100.0	100.0	100.0	100.0	50.0	66.66666666666666	100.0	100.0	32.3024262112022	0.3315102910945867
Austria	Europe	2021-04-07	-46.42857142857142	100.0	100.0	100.0	100.0	50.0	66.66666666666666	100.0	100.0	31.37292845722407	0.3283379438113849
Austria	Europe	2021-04-08	-46.47619047619048	100.0	100.0	100.0	100.0	50.0	66.66666666666666	100.0	100.0	30.648047103012463	0.3457858538689947
Austria	Europe	2021-04-09	-45.190476190476176	100.0	100.0	100.0	100.0	50.0	66.66666666666666	100.0	100.0	29.95806156891608	0.3600614166434028
Bahamas	North America	2020-03-16	-2.4285714285714284	100.0	0.0	0.0	0.0	0.0	0.0	0.0	0.0	0.2542924566685653
Bahamas	North America	2020-03-17	-4.333333333333333	100.0	0.0	0.0	0.0	0.0	0.0	0.0	25.0	0.1271462283342826
Bahamas	North America	2020-03-18	-6.952380952380952	100.0	0.0	0.0	0.0	0.0	0.0	0.0	25.0	0.0847641522228551
Bahamas	North America	2020-03-19	-9.904761904761903	100.0	0.0	0.0	0.0	0.0	0.0	0.0	25.0	0.190719342501424
Bahamas	North America	2020-03-20	-14.904761904761903	100.0	100.0	100.0	100.0	100.0	66.66666666666666	0.0	25.0	0.1525754740011392
Bahamas	North America	2020-03-21	-20.714285714285708	100.0	100.0	100.0	100.0	100.0	66.66666666666666	0.0	25.0	0.1695283044457102
Bahamas	North America	2020-03-22	-26.71428571428571	100.0	100.0	100.0	100.0	100.0	66.66666666666666	0.0	50.0	0.1453099752391802
Bahamas	North America	2020-03-23	-32.142857142857146	100.0	100.0	100.0	100.0	100.0	66.66666666666666	0.0	50.0	0.1089824814293851
Bahamas	North America	2020-03-24	-38.95238095238096	100.0	100.0	100.0	100.0	100.0	66.66666666666666	100.0	75.0	0.1453099752391802
Bahamas	North America	2020-03-25	-46.0952380952381	100.0	100.0	100.0	100.0	100.0	66.66666666666666	100.0	75.0	0.1453099752391802
Bahamas	North America	2020-03-26	-52.809523809523824	100.0	100.0	100.0	100.0	100.0	66.66666666666666	100.0	75.0	0.2179649628587703
Bahamas	North America	2020-03-27	-57.66666666666666	100.0	100.0	100.0	100.0	100.0	66.66666666666666	100.0	75.0	0.2542924566685653
Bahamas	North America	2020-03-28	-61.61904761904761	100.0	100.0	100.0	100.0	100.0	66.66666666666666	100.0	75.0	0.2179649628587703
Bahamas	North America	2020-03-29	-64.6190476190476	100.0	100.0	100.0	100.0	100.0	66.66666666666666	100.0	75.0	0.2542924566685653
[truncated: 48,575 more rows]
