# Supplementary material for: The fading impact of lockdowns: A data analysis of the effectiveness of Covid-19 travel restrictions during different pandemic phases
Source: PLoS One. 2022 Jun 17;17(6):e0269774. doi: 10.1371/journal.pone.0269774 (PMC9205480; doi:10.1371/journal.pone.0269774)
Supplement: S1 Code — A Jupyter notebook (Python) is provided as part of the supporting information with the code required to reproduce the analysis presented and to generate the graphs and results included in this study. Necessary requirements and dependencies to execute this code are included in the Jupyter notebook file. (IPYNB) [file pone.0269774.s002.ipynb]

# %% [markdown]
# Introduction
Analysis code for a PLoS One article entitled, The Fading Impact of Lockdowns: 2 A Data Analysis of the Effectiveness of Covid-19 Travel Restrictions During Different Pandemic Phases.

# %% [code]
from datetime import datetime, timedelta

import pandas as pd

import numpy as np

import matplotlib.pylab as plt
from matplotlib.gridspec import GridSpec
import matplotlib.dates as mdates
import matplotlib.lines as mlines
import matplotlib.patches as mpatches
from matplotlib.lines import Line2D

import researchpy

import matplotlib

import seaborn as sns
from scipy.stats import ttest_ind, mannwhitneyu, normaltest, kruskal, sem, zscore, boxcox, shapiro, normaltest, wilcoxon
import statsmodels.api as sm
from statsmodels.formula.api import ols
import statsmodels.api as sm
from statsmodels.stats.multicomp import pairwise_tukeyhsd

from scipy.spatial.distance import euclidean
from fastdtw import fastdtw

from scipy.stats import chi2, norm

from scikit_posthocs import posthoc_dunn
from dtw import *
from tslearn.metrics import cdist_dtw, dtw, ctw
import dcor

from IPython.display import clear_output

from loguru import logger


# %% [markdown]
# Dataset
Load the primary dataset with restriction and mobility data for each country by day. 

# %% [code]
LOCKDOWN_DATASET = './dataset.csv'

lockdown = pd.read_csv(LOCKDOWN_DATASET, parse_dates=['date'])

lockdown.shape, lockdown['location'].nunique(), lockdown['date'].min(), lockdown['date'].max()

# %% [code]
lockdown.columns

# %% [markdown]
# Setup Restrictions, Mobility
Setup the mobility drop and restrictions level data.

# %% [code]
lockdown['mobility_drop'] = -lockdown['non_essential_percent_change_from_baseline_rolling']

# The travel related restrictions data
travel_restriction_cols = [
    'C1_School closing_pct', 'C2_Workplace closing_pct', 'C3_Cancel public events_pct',
    'C4_Restrictions on gatherings_pct', 'C5_Close public transport_pct',
    'C6_Stay at home requirements_pct', 'C7_Restrictions on internal movement_pct'
]

lockdown['raw_restrictions_level'] = lockdown[travel_restriction_cols].mean(axis=1)
lockdown['restrictions_level'] = lockdown['raw_restrictions_level'].rolling(7).mean()
lockdown.shape

# %% [code]
lockdown['rel_restrictions_level'] = lockdown.groupby('location')['restrictions_level'].apply(lambda s: s/s.max())
lockdown['rel_mobility_drop'] = lockdown.groupby('location')['mobility_drop'].apply(lambda s: s/s.max())


# %% [code]
# lockdown['mobility_restrictions_ratio'] = np.where(
#     lockdown['restrictions_level']>0, 
#     lockdown['mobility_drop']/lockdown['restrictions_level'],
#     0
# )


# %% [markdown]
# The Peaks & Troughs of Restrictions & Mobility

# %% [code]
# All o fthe countries in the dataset with mobility data.
countries_with_mobility = lockdown.groupby('location').apply(
    lambda g: g['mobility_drop'].notnull().any()
)

countries_with_mobility = countries_with_mobility[countries_with_mobility].index
len(countries_with_mobility)

# %% [markdown]
# Increasing & Decreasing Periods of Restrictions
Identify the periods of increasing and decreasing restrictions.

# %% [markdown]
## Identify the Sections & Periods

# %% [code]
def gen_restriction_periods(g):
    
    # Find changes in restriction levels
    g['restrictions_diff'] = g['raw_restrictions_level'].diff().fillna(0)

    # Identify the type of change
    g['section_type'] = np.where(g['restrictions_diff']>0, 'increasing', np.nan)
    g['section_type'] = np.where(g['restrictions_diff']==0, 'stable', g['section_type'])
    g['section_type'] = np.where(g['restrictions_diff']<0, 'decreasing', g['section_type'])
    
    # Identify the period type
    g.loc[g['section_type']=='increasing', 'period_type'] = 'increasing'
    g.loc[g['section_type']=='decreasing', 'period_type'] = 'decreasing'
    g['period_type'] = g['period_type'].ffill()

    # The start date of each period.
    g.loc[g['restrictions_diff']!=0, 'section_start'] = g[g['restrictions_diff']!=0].index
    g['section_start'] = g['section_start'].ffill()
    g['section_days'] = g.groupby('section_start')['section_start'].transform('count')
    g['prev_section_days'] = g['section_days'].shift(1)
    
    # Set the prev period type.
    g.loc[g['restrictions_diff']!=0, 'prev_period_type'] = g[g['restrictions_diff']!=0]['period_type'].shift(1)
    g['prev_period_type'] = g['prev_period_type'].ffill()
    
    # Set the next period type
    g['next_period_type'] = g['period_type'].shift(-1)
    
    # Propogate period type
    g['period_start'] = np.where(
        (g['restrictions_diff']!=0) & (g['period_type']!=g['prev_period_type']),
        g.index, np.datetime64('NaT')    
    )
    g['period_start'] = g['period_start'].ffill()
    
    g['period_days'] = g.groupby('period_start')['period_start'].transform('count')
    
    return g


# %% [code]
df = lockdown.copy()

df = df.set_index('date').groupby('location').apply(
    gen_restriction_periods).sort_index().reset_index()

df

# %% [markdown]
## Extract the Period Features

# %% [code]
def compute_max_corr(r, m):
    
    # We allow for a lag of up to 7 days or if the period is less than 14
    # days in duration then we take half it's length.
    max_lag = min(len(r)//2, 7)
    max_corr = pd.Series([r.corr(m.shift(n), method='pearson') for n in range(-7, max_lag)]).max()

    return max_corr
    
def compute_max_r2(r, m):
    return compute_max_corr(r, m)**2

def compute_mobility_lag(r, m):
    
    max_lag = min(len(r)//2, 7)
    corrs = pd.Series([r.corr(m.shift(n), method='pearson') for n in range(-7, max_lag)], index=range(-7, max_lag))
    
    lag = corrs.idxmax()
    return lag if not(np.isnan(lag)) else 0
    

    
def compute_dtw_dist(p):
    p = p.dropna(subset=['restrictions_level', 'mobility_drop'])
    
    if len(p)>7:
        r, m = p['restrictions_level'], p['mobility_drop']

        z_r, z_m = zscore(r), zscore(m)
        return fastdtw(z_r, z_m, radius=7, dist=euclidean)[0]/len(r)  # Just the distance
    

def get_period_features(p):
    
    min_period_days = 14
    
    if len(p)>min_period_days:
        
        # The start/end mobility level
        start_mobility_drop = p['mobility_drop'].iloc[0]
        start_restrictions_level = p['restrictions_level'].iloc[0]
        
        p['period_start_mobility_drop'] = start_mobility_drop
        p['period_start_restrictions_level'] = start_restrictions_level


        # Date and level of peak mobility
        peak_mobility_date = p['mobility_drop'].idxmax()
        peak_mobility_level = p['mobility_drop'].max()
        peak_rel_mobility_level = p['rel_mobility_drop'].max()

        p['peak_mobility_date'] = peak_mobility_date
        p['peak_mobility_level'] = peak_mobility_level
        p['peak_rel_mobility_level'] = p['rel_mobility_drop'].max()

        # The end date of the period
        p['period_end'] = p.index.max()
        
        # The max cross correlation between restrictions and mobility
        p['period_r2'] = compute_max_r2(p['restrictions_level'], p['mobility_drop'])
        
        p['period_restrictions_level'] = p['restrictions_level'].mean()
        p['period_mobility_drop'] = p['mobility_drop'].mean()
        
        # Calculate similarity using DTW
        dtw_dist = compute_dtw_dist(p)
        p['period_dtw'] = dtw_dist
        
        # Distance correlation
        p['period_distance_correlation'] = dcor.distance_correlation(p['restrictions_level'], p['mobility_drop'])
                
        # Calculate the adherence ratio
        p['period_adherence_ratio'] = (p['period_mobility_drop'])/(p['period_restrictions_level'])
        
        # The peak ratio; based on a 7d rolling sum
        restrictions_peak = p['restrictions_level'].rolling('7d').sum().max()
        mobility_peak = p['mobility_drop'].rolling('7d').sum().max()
        p['period_peak_ratio'] = mobility_peak/restrictions_peak
        
        # The economic support level for the period
        p['period_economic_support_level'] = np.where(p['EconomicSupportIndexForDisplay'].median()>=80, 'high', 'low')
        
        p['period_cases_per_100k'] = p['new_cases_rolling_per_100k'].sum()
        p['period_deaths_per_100k'] = p['new_deaths_rolling_per_100k'].sum()
        
        return p
    
    return p

# %% [code]
df = df.set_index('date').groupby(['location', 'period_start']).apply(
    get_period_features).reset_index()

df.shape, df['location'].nunique()

# %% [markdown]
# Plotting the Periods

# %% [code]

start_date = datetime(2020, 3, 1)
end_date = datetime(2021, 2, 28)


# %% [code]

countries_with_increasing_and_decreasing = df.groupby('location')['period_type'].nunique()==2
countries_with_increasing_and_decreasing = countries_with_increasing_and_decreasing[countries_with_increasing_and_decreasing].index

countries_with_mobility_data = df.groupby('location')['mobility_drop'].apply(lambda g: g.notnull().all())
countries_with_mobility_data = countries_with_mobility_data[countries_with_mobility_data].index

df = df[(df['location'].isin(countries_with_mobility_data)) & df['location'].isin(countries_with_increasing_and_decreasing)]

df.shape, df['location'].nunique(), df['location'].unique()

# %% [code]

def plot_period(ax, p, restrictions_col, mobility_col, **kwargs):
        
    period_type = p['period_type'].iloc[0]
    
    if len(p)>1:
    
        if period_type == 'increasing':
            p[restrictions_col].plot(ax=ax, c='firebrick', **kwargs)
            (-p[mobility_col]).plot(ax=ax, c='firebrick', **kwargs)
            ax.fill_between(p.index, p[restrictions_col], -p[mobility_col], color='firebrick', alpha=.15, interpolate=True)

        elif period_type == 'decreasing':
            p[restrictions_col].plot(ax=ax, c='forestgreen', **kwargs)
            (-p[mobility_col]).plot(ax=ax, c='forestgreen', **kwargs)
            ax.fill_between(p.index, p[restrictions_col], -p[mobility_col], color='forestgreen', alpha=.15, interpolate=True)
        
        
def plot_markers(ax, s, period_types, period_days, offset, line_kwargs, marker_kwargs):
        
    for x, y in s.iteritems():
        period_type = period_types.loc[x]
        period_duration = period_days.loc[x]
        
        adj_x = x+timedelta(days=(period_duration//2)+offset)
        
        if period_type is 'increasing':
            marker_kwargs['fc'] = 'firebrick'
            marker_kwargs['alpha'] = .2
        elif period_type is 'decreasing':
            marker_kwargs['fc'] = 'forestgreen'
            marker_kwargs['alpha'] = .2

        ax.text(adj_x, y, round(y, 1), bbox=dict(boxstyle=marker_kwargs['boxstyle'], ec='w', fc='w'), fontsize=12, ha='center', va='center')
        ax.text(adj_x, y, round(y, 1), bbox=marker_kwargs, fontsize=12, ha='center', va='center')
        ax.text(adj_x, y, round(y, 1), bbox=dict(boxstyle=marker_kwargs['boxstyle'], ec='k', fc='none'), fontsize=12, ha='center', va='center')
        
    s.index = [date+timedelta(days=(period_days.loc[date]//2)+offset) for date in s.index]
    s.plot(ax=ax, **line_kwargs)


def plot_lockdown(ax, df, restrictions_col='restrictions_level', mobility_col='mobility_drop', show_labels=True, *args, **kwargs):
    
    ax.tick_params(axis=u'both', which=u'both',length=0)

    for spine in ['top', 'right', 'bottom']:
        ax.spines[spine].set_visible(False)
        
    ax.spines['bottom'].set_position('center')

    df[restrictions_col].plot(ax=ax, c='firebrick', **kwargs)
    (-df[mobility_col]).plot(ax=ax, c='firebrick', **kwargs)
    
    # Plot the restrictions and mobility for each period
    df.groupby('period_start').apply(lambda p: plot_period(ax, p, restrictions_col, mobility_col, **kwargs))
    

    # The max restrictions/mobility drops
    max_restrictions_value = df['restrictions_level'].max()
    max_restrictions_date = df['restrictions_level'].idxmax()
    max_mobility_value = df['mobility_drop'].max()
    max_mobility_date = df['mobility_drop'].idxmax()

    
    # The min restrictions/mobility drops
    min_restrictions_value = df.loc[datetime(2020, 5, 1):]['restrictions_level'].min()
    min_restrictions_date = df.loc[datetime(2020, 5, 1):]['restrictions_level'].idxmin()
    min_mobility_value = df.loc[datetime(2020, 5, 1):]['mobility_drop'].min()
    min_mobility_date = df.loc[datetime(2020, 5, 1):]['mobility_drop'].idxmin()


    ax.axhline(0, lw=1, c='k')
    
    ax.set_xlabel('')
    
    country = df['location'].unique()[0]
    
    r_all, m_all = df[restrictions_col], df[mobility_col]
    max_r2_all = compute_max_r2(r_all, m_all)
    
    r_inc, m_inc = df[df['period_type']=='increasing'][restrictions_col], df[df['period_type']=='increasing'][mobility_col]
    max_r2_inc = compute_max_r2(r_inc, m_inc)
    
    r_dec, m_dec = df[df['period_type']=='decreasing'][restrictions_col], df[df['period_type']=='decreasing'][mobility_col]
    max_r2_dec = compute_max_r2(r_dec, m_dec)
        
    if show_labels:
        ax.set_title('{}\n$\mu_R$={}% (Inc = {}%/ Dec = {}%), $\mu_M$={}% (Inc = {}%/ Dec = {}%)'.format(
            country.title().replace('And', '&'), 
            int(r_all.mean()), int(r_inc.mean()), int(r_dec.mean()), 
            int(m_all.mean()), int(m_inc.mean()), int(m_dec.mean()),
        ), va='bottom')


    
def plot_lockdown_with_period_metrics(df, restrictions_col='raw_restrictions_level', mobility_col='mobility_drop', start_date=datetime(2020, 2, 1), end_date=datetime(2021, 4, 1)):
    
    # -- Setup the axes
    fig = plt.figure(figsize=(15, 8))
    gs = fig.add_gridspec(nrows=10, ncols=1)
    gs.update(wspace=0, hspace=0)

    top = fig.add_subplot(gs[0:2])
    main = fig.add_subplot(gs[2:])

    top.tick_params(axis=u'both', which=u'both',length=0)
    top.set_ylim(-.1, 1.1)
    top.set_yticks(np.arange(0, 1.1, .2))
    top.set_xticklabels([])
    top.set_yticklabels([])
    
    for spine in ['top', 'left', 'right', 'bottom']:
        top.spines[spine].set_visible(False)
    
    # -- Draw the graphs
    
    # Plot the restrictions and mobility data
    plot_lockdown(main, df, restrictions_col=restrictions_col, mobility_col=mobility_col)
    
    # Plot the r2/ar values for each period.
    period_days_by_period_start = df.groupby('period_start')['period_days'].first()
    period_types_by_period_start = df.groupby('period_start')['period_type'].first()
    r2_by_period_start = df.groupby('period_start')['period_r2'].first()
    ar_by_period_start = df.groupby('period_start')['period_adherence_ratio'].first()
    peak_ratio_by_period_start = df.groupby('period_start')['period_peak_ratio'].first()
    
    # A hack to set the x-axis of top to match that of main
    df[restrictions_col].plot(ax=top, lw=0)
    plot_markers(top, r2_by_period_start, period_types_by_period_start, period_days_by_period_start, offset=-10, line_kwargs=dict(c='k', lw=1), marker_kwargs=dict(boxstyle='round4', ec="k", lw=1))
    
    main.set_xlim(start_date, end_date)

    
    return fig, top, main


    
def plot_lockdown_with_labels(ax, df, restrictions_col='raw_restrictions_level', mobility_col='mobility_drop', start_date=datetime(2020, 2, 1), end_date=datetime(2021, 4, 1)):
    
    
    # -- Draw the graphs
    
    # Plot the restrictions and mobility data
    plot_lockdown(ax, df, restrictions_col=restrictions_col, mobility_col=mobility_col)
    
    ax.set_xlim(start_date, end_date)
    ax.tick_params(axis=u'both', which=u'both',length=5)

    return ax


# %% [markdown]
## Grids of Small Multiples

# %% [code]
europe = df['continent']=='Europe'
european_countries_by_restrictions = df[europe].groupby('location')['restrictions_level'].mean().sort_values(ascending=False).index

all_countries_by_restrictions = df.groupby('location')['restrictions_level'].mean().sort_values(ascending=False).index

len(all_countries_by_restrictions), len(european_countries_by_restrictions)

# %% [code]
def plot_lockdown_grid(axs, df, countries, start_date=start_date, show_labels=False):
    
    grid_df = df[df['location'].isin(countries)]
    mean_restrictions_for_grid = grid_df.groupby('date')['restrictions_level'].mean()
    mean_mobility_for_grid = grid_df.groupby('date')['mobility_drop'].mean()
    
    for i, (country, ax) in enumerate(zip(countries, axs.flatten())):
        
        clear_output()
        logger.info('{}/{}, {}'.format(i+1, len(countries), country))
        
        g = df[df['location']==country].set_index('date')
        
        mean_restrictions = g['restrictions_level'].mean()
        mean_mobility = g['mobility_drop'].mean()        
        
        # The main lockdown chart
        restrictions_col='raw_restrictions_level'
        mobility_col='mobility_drop'
        plot_lockdown(ax, g, restrictions_col=restrictions_col, mobility_col=mobility_col, lw=1, show_labels=show_labels)
        
        # The mean restrictions/mobility by date for the countries shown in the grid.
#         mean_restrictions_for_grid.loc[g.index[0]:].plot(ax=ax, color='k', lw=0.5, ls='--')
#         (-mean_mobility_for_grid).loc[g.index[0]:].plot(ax=ax, color='k', lw=0.5, ls='--')


        ax.axvline(datetime(2020, 12, 31), color='k', lw=0.5, ls='--')
        
        ax.axis('off')
        
        ax.set_xlim(start_date, df['date'].max())
        
        r_all_mean, m_all_mean = g[restrictions_col].mean(), g[mobility_col].mean()
        ax.set_title('{}\n($\mu_R$={}%, $\mu_M$={}%)'.format(
            country.title().replace('And', '&'), 
            int(r_all_mean), int(m_all_mean)
        ), va='bottom', fontsize=20)

        
    # Remove any empty axes
    for ax in axs.flatten()[len(countries):]:
        ax.axis('off')

    axs.flatten()[0].text(axs.flatten()[0].get_xlim()[0], 5, '    Restriction Level (R)', fontsize=18, style='oblique', ha='left', va='bottom')
    axs.flatten()[0].text(axs.flatten()[0].get_xlim()[0], -5, '    Mobility Drop (M)', fontsize=18, style='oblique', ha='left', va='top')

    axs.flatten()[0].text(datetime(2020, 12, 25), axs.flatten()[0].get_ylim()[0], '2020', fontsize=18, style='oblique', ha='right', va='bottom')
    axs.flatten()[0].text(datetime(2021, 1, 6), axs.flatten()[0].get_ylim()[0], '2021', fontsize=18, style='oblique', ha='left', va='bottom')
    
    axs.flatten()[0].text(axs.flatten()[0].get_xlim()[0], 0, start_date.strftime('%b '), fontsize=18, style='oblique', ha='right', va='center')
    axs.flatten()[0].text(axs.flatten()[0].get_xlim()[1], 0, (df['date'].max()+timedelta(days=1)).strftime(' %b'), fontsize=18, style='oblique', ha='left', va='center')
    
#     axs.flatten()[0].text(axs.flatten()[0].get_xlim()[1], mean_restrictions_for_grid.iloc[-1], ' Europe', fontsize=18, style='oblique', ha='left', va='center')
#     axs.flatten()[0].text(axs.flatten()[0].get_xlim()[1], -mean_mobility_for_grid.iloc[-1], ' Europe', fontsize=18, style='oblique', ha='left', va='center')
    
        
        


# %% [markdown]
## Comparing Increasing & Decreasing Periods

# %% [code]
paired_r2 = df.groupby(['location', 'period_type']).apply(
    lambda g: compute_max_r2(g['restrictions_level'], g['mobility_drop'])
).unstack().dropna()

paired_r2_results = pd.Series([paired_r2['increasing'].median(), paired_r2['decreasing'].median(), *wilcoxon(paired_r2['increasing'], paired_r2['decreasing'])], index=['Increasing', 'Decreasing', 'Z', 'p'])
paired_r2_results

# %% [code]
paired_dtw = df.groupby(['location', 'period_type']).apply(
    lambda g: compute_dtw_dist(g)
).unstack().dropna()

paired_dtw_results = pd.Series([paired_dtw['increasing'].median(), paired_dtw['decreasing'].median(), *wilcoxon(paired_dtw['increasing'], paired_dtw['decreasing'])], index=['Increasing', 'Decreasing', 'Z', 'p'])
paired_dtw_results

# %% [code]
paired_ar = df.groupby(['location', 'period_type']).apply(
    lambda g: g['mobility_drop'].sum()/g['restrictions_level'].sum()
).unstack().dropna()

paired_ar_results = pd.Series([paired_ar['increasing'].median(), paired_ar['decreasing'].median(), *wilcoxon(paired_ar['increasing'], paired_ar['decreasing'])], index=['Increasing', 'Decreasing', 'Z', 'p'])
paired_ar_results

# %% [code]
paired_pr = df.groupby(['location', 'period_type']).apply(
    lambda g: (g['mobility_drop'].rolling(7).sum().max())/(g['restrictions_level'].rolling(7).sum().max())
).unstack().dropna()

paired_pr_results = pd.Series([paired_pr['increasing'].median(), paired_r2['decreasing'].median(), *wilcoxon(paired_pr['increasing'], paired_pr['decreasing'])], index=['Increasing', 'Decreasing', 'Z', 'p'])
paired_pr_results

# %% [code]
wst_results = pd.DataFrame({
    '$r^2$': paired_r2_results, 
    'DTW': paired_dtw_results, 
    'AR': paired_ar_results, 
}).T

wst_results = wst_results.applymap(lambda x: round(x, 2) if x>0.001 else '<0.001')
wst_results

# %% [code]


# %% [markdown]
# Analysing the Individual Periods

# %% [markdown]
## Extracting Countries & Periods

# %% [code]
period_cols = df.filter(regex='period_|location|phase|_type|continent').columns
period_cols

# %% [code]
p = df.groupby(['location', 'period_type', 'period_start']).first().reset_index()[period_cols].dropna()

min_period_days = 14
long_enough = p['period_days']>min_period_days

p = p[long_enough]
p.shape

# %% [code]
p['period_dtw_z'] = zscore(p['period_dtw'])
p['period_dtw_z_sim'] = -p['period_dtw_z']
p['period_dtw_z_sim_min_max_scaled'] = (p['period_dtw_z_sim']-p['period_dtw_z_sim'].min())/(p['period_dtw_z_sim'].max()-p['period_dtw_z_sim'].min())

# %% [code]
phase_1_start = datetime(2020, 3, 1)
phase_2_start = datetime(2020, 7, 1)
phase_3_start = datetime(2020, 11, 1)
phase_3_end = datetime(2021, 3, 1)

# The phase of each periods depends on its start date.
p.loc[p['period_start'].between(phase_1_start, phase_2_start), 'phase'] = 'phase_1'
p.loc[p['period_start'].between(phase_2_start, phase_3_start), 'phase'] = 'phase_2'
p.loc[p['period_start'].between(phase_3_start, phase_3_end), 'phase'] = 'phase_3'

p.groupby(['phase', 'period_type'])['period_days'].mean().unstack()

# %% [markdown]
## Normality Tests
Apply normality tests to the various columns of interest. Null hypothesis is that the distribution is normal so p<0.05 allows for rejection of null hypothesis. In this case only the mobility drop data survives this normality test.

# %% [code]
period_cols = [
    'period_r2', 'period_restrictions_level', 'period_mobility_drop', 
    'period_days', 'period_adherence_ratio', 'period_peak_ratio', 'period_dtw'
]

for period_col in period_cols:
    print(period_col, normaltest(p[period_col]))
    


# %% [markdown]
# Comparing Lockdowns x Phase

# %% [code]
p = p.replace(np.inf, np.nan).replace(-np.inf, np.nan).dropna()
p.shape

# %% [code]
def get_adj_p(p):
    
    if p<0.0001:
        return 'p < 0.001'
    elif p<0.001:
        return 'p< 0.001'
    elif p<0.01:
        return 'p < 0.01'
    elif p<0.05:
        return 'p < 0.05'
    

def run_one_way_anova_by_period_type(df, dep_col, ind_col, group_col='period_type'):
    
    ols_spec = '{} ~ C({})'.format(dep_col, ind_col)

    return df.groupby(group_col).apply(
        lambda g: sm.stats.anova_lm(ols(ols_spec, data=g).fit(), type=3)
    )


def run_two_way_anova(df, dep_col, *ind_cols):

    ols_spec = '{} ~ C({})+C({})+C({}):C({})'.format(dep_col, *ind_cols, *ind_cols)

    return sm.stats.anova_lm(ols(ols_spec, data=df).fit(), type=3)

def run_tukey_by_period_type(df, col, group='tukey_group'):
    tukey = df.groupby('period_type').apply(
        lambda g: pd.DataFrame(
            data=pairwise_tukeyhsd(endog=g[col], groups=g[group], alpha=0.05)._results_table.data[1:], 
            columns=pairwise_tukeyhsd(endog=g[col], groups=g[group], alpha=0.05)._results_table.data[0])
    )
    
    return tukey.reset_index().drop(columns=['level_1']).set_index(['period_type', 'group1', 'group2'])

    
def plot_period_bars(ax, p, col, fn='mean', bar_fontsize=18, *args, **kwargs):
    nums = p.groupby('phase').size()
    avgs = getattr(p.groupby('phase')[col], fn)()
    
    avgs.plot(ax=ax, kind='bar', title=col, edgecolor='k', alpha=0.75, *args, **kwargs)
    avgs.plot(ax=ax, kind='bar', edgecolor='k', color='none')
    
    for x, y, in zip([0, 1, 2], avgs.values):
        ax.text(x, y, round(y, 2), ha='center', va='bottom', fontsize=bar_fontsize)
    
    ax.legend().remove()


def cohens_d(v1, v2):
    
    m1, m2 = v1.mean(), v2.mean()
    
    s1, s2 = v1.std(), v2.std()
    
    return (m1-m2)/(((s1**2)+(s2**2))/2)**.5

# def epsilon_squared(v1, v1):
#     h, p = kruskal([v1, v2])


def plot_period_bars_with_anova_stats(ax, df, col='period_r2', period_type='increasing', stats_y = 0.8, stats_y_step = 0.1, sig_fontsize=18, *args, **kwargs):
    use_period_type = df['period_type']==period_type
    
    # Plot the bars
    p = df[use_period_type]
    plot_period_bars(ax, p, col=col, *args, **kwargs)
    
    # Plot the stats
    col_norm = col   # Old version had renamed normal cols. No need now. +'_norm'
    
    # ANOVA results by period type
    anova_results = run_one_way_anova_by_period_type(df, col_norm, 'phase').loc[period_type]
    p_value = anova_results.loc['C(phase)']['PR(>F)']
    p_value = get_adj_p(p_value)
    ax.set_title('{}, F({}) = {:.2f}, {}'.format(
        period_type.title(),
        anova_results.loc['C(phase)']['df'], 
        anova_results.loc['C(phase)']['F'], 
        p_value)
                )
    
    tukey_results = run_tukey_by_period_type(df, col_norm, 'phase').loc[period_type]
    sig_tukey_results = tukey_results[tukey_results['reject']]
    
    bbox = dict(facecolor='w', lw=0)
    if ('phase_1', 'phase_2') in sig_tukey_results.index:        
        p_adj = sig_tukey_results.loc[('phase_1', 'phase_2')]['p-adj']
        p_adj = get_adj_p(p_adj)
        
        d = cohens_d(p[p['phase']=='phase_1'][col].values, p[p['phase']=='phase_2'][col].values, )

        label = '{}'.format(p_adj)
        
        ax.plot([0, .95], [stats_y]*2, marker='|', markersize=15,  c='k', lw=1)
        ax.text(.5, stats_y, label, ha='center', va='center', fontsize=sig_fontsize, bbox=bbox)
        
    if ('phase_2', 'phase_3') in sig_tukey_results.index:
        p_adj = sig_tukey_results.loc[('phase_2', 'phase_3')]['p-adj']
        p_adj = get_adj_p(p_adj)
        
        d = cohens_d(p[p['phase']=='phase_2'][col].values, p[p['phase']=='phase_3'][col].values, )

        label = '{}'.format(p_adj)
        
        ax.plot([1.05, 2], [stats_y]*2, marker='|', markersize=15,  c='k', lw=1)
        ax.text(1.5, stats_y, label, ha='center', va='center', fontsize=sig_fontsize, bbox=bbox)

    if ('phase_1', 'phase_3') in sig_tukey_results.index:
        p_adj = sig_tukey_results.loc[('phase_1', 'phase_3')]['p-adj']
        p_adj = get_adj_p(p_adj)
        
        d = cohens_d(p[p['phase']=='phase_1'][col].values, p[p['phase']=='phase_3'][col].values, )

        label = '{}'.format(p_adj)
        
        ax.plot([0, 2], [stats_y+stats_y_step]*2, marker='|', markersize=15,  c='k', lw=1)
        ax.text(1, stats_y+stats_y_step, label, ha='center', va='center', fontsize=sig_fontsize, bbox=bbox)

    ax.set_xlabel('')
    ax.set_xticklabels(['Early', 'Middle', 'Late'], rotation=0)
    
    return tukey_results


def run_one_way_kruskal(df, dependent_col, group_col, p=0.05):
    return (
        df
        .groupby(['period_type', group_col]).apply(
            lambda g: g[dependent_col].values)
        .groupby('period_type').apply(
            lambda g: pd.Series([
                *kruskal(*g), 
                len(g)-1, 
                kruskal(*g).pvalue<p
            ], index=['H', 'p', 'dof', 'reject'])
        )
    ).unstack()


def label_dunn_result(res, labels):
    
    res.index = labels    
    res.columns = labels
    
    return res

def run_posthoc_dunn(df, dependent_col, group_col):
        
    res = (
        df
        .groupby(['period_type', group_col]).apply(
            lambda g: g[dependent_col].values)
        .reset_index()
        .groupby('period_type').apply(
            lambda g: label_dunn_result(posthoc_dunn(g[0].values, p_adjust='bonferroni'), g[group_col])
        )
    )
    
    res.rename_axis(['period_type', 'group1'], axis="rows", inplace=True)
    res.rename_axis('group2', axis="columns", inplace=True)
    
    # Rearrange 
    unique_labels = [('phase_1', 'phase_2'), ('phase_1', 'phase_3'), ('phase_2', 'phase_3')]
    increasing = res.loc['increasing'].stack().loc[[('phase_1', 'phase_2'), ('phase_1', 'phase_3'), ('phase_2', 'phase_3')]]
    decreasing = res.loc['decreasing'].stack().loc[[('phase_1', 'phase_2'), ('phase_1', 'phase_3'), ('phase_2', 'phase_3')]]
    
    res = pd.DataFrame(pd.concat({
        'increasing': increasing, 
        'decreasing': decreasing}
    ), columns=['p-adj'])
    
    res['reject'] = res['p-adj']<0.05

    return res


def print_dunn_results(r, p=0.05, unique_pairs=[('phase_1', 'phase_2'), ('phase_1', 'phase_3'), ('phase_2', 'phase_3')]):
    
    results =  (
        r
        .stack()
        .reset_index()
        .rename(columns={0: 'p'}).set_index('period_type')
    ).reset_index().set_index(['group1', 'group2', 'period_type']).unstack()
    
    return results.loc[unique_pairs].applymap(lambda v: '–' if v>p else round(v, 4) if v>0.0001 else '<0.0001')


def plot_period_bars_with_kw_stats(ax, df, col='period_r2', period_type='increasing', sig_fontsize=18, stats_y = 0.8, stats_y_step = 0.1,*args, **kwargs):
    use_period_type = df['period_type']==period_type
    
    # Plot the bars
    p = df[use_period_type]
    plot_period_bars(ax, p, col=col, fn='median', *args, **kwargs)
    
    # KW results by period type
    kw_results = run_one_way_kruskal(p, col, 'phase').loc[period_type]
    p_value = kw_results['p']
    p_value = get_adj_p(p_value)
    ax.set_title('{}, H({}) = {:.2f}, {}'.format(
        period_type.title(),
        kw_results['dof'], 
        kw_results['H'], 
        p_value)
                )
        
    dunn_results = run_posthoc_dunn(df, col, 'phase').loc[period_type]
    sig_dunn_results = dunn_results[dunn_results['reject']]
    
    bbox = dict(facecolor='w', lw=0)
    if ('phase_1', 'phase_2') in sig_dunn_results.index:        
        p_adj = sig_dunn_results.loc[('phase_1', 'phase_2')]['p-adj']
        p_adj = get_adj_p(p_adj)
        
        d = cohens_d(p[p['phase']=='phase_1'][col].values, p[p['phase']=='phase_2'][col].values, )

        label = '{}'.format(p_adj)
        
        ax.plot([0, .95], [stats_y]*2, marker='|', markersize=15,  c='k', lw=1)
        ax.text(.5, stats_y, label, ha='center', va='center', fontsize=sig_fontsize, bbox=bbox)
        
    if ('phase_2', 'phase_3') in sig_dunn_results.index:
        p_adj = sig_dunn_results.loc[('phase_2', 'phase_3')]['p-adj']
        p_adj = get_adj_p(p_adj)
        
        label = '{}'.format(p_adj)
        
        ax.plot([1.05, 2], [stats_y]*2, marker='|', markersize=15,  c='k', lw=1)
        ax.text(1.5, stats_y, label, ha='center', va='center', fontsize=sig_fontsize, bbox=bbox)

    if ('phase_1', 'phase_3') in sig_dunn_results.index:
        p_adj = sig_dunn_results.loc[('phase_1', 'phase_3')]['p-adj']
        p_adj = get_adj_p(p_adj)
        

        label = '{}'.format(p_adj)
        
        ax.plot([0, 2], [stats_y+stats_y_step]*2, marker='|', markersize=15,  c='k', lw=1)
        ax.text(1, stats_y+stats_y_step, label, ha='center', va='center', fontsize=sig_fontsize, bbox=bbox)

    ax.set_xlabel('')
    ax.set_xticklabels(['Early', 'Middle', 'Late'], rotation=0)
    
    return sig_dunn_results


def run_mannwhitney(p, col):
    return p.groupby('phase').apply(
            lambda g: pd.Series([
                'Mann Whitney U',
                g[g['period_type']=='increasing'][col].median(),
                g[g['period_type']=='decreasing'][col].median(),
                *mannwhitneyu(
                    g[g['period_type']=='increasing'][col],
                    g[g['period_type']=='decreasing'][col], 
                ),
                cohens_d(g[g['period_type']=='increasing'][col], g[g['period_type']=='decreasing'][col])
            ], index=['test', 'increasing', 'decreasing', 'statistic', 'p', 'd'])
        )

def run_ttest(p, col):
    """Compare the median values for increasing and decreasing in each phase."""
    return p.groupby('phase').apply(
            lambda g: pd.Series([
                't test',
                g[g['period_type']=='increasing'][col].mean(),
                g[g['period_type']=='decreasing'][col].mean(),
                *ttest_ind(
                    g[g['period_type']=='increasing'][col],
                    g[g['period_type']=='decreasing'][col], 
                ),
                cohens_d(g[g['period_type']=='increasing'][col], g[g['period_type']=='decreasing'][col])
            ], index=['test', 'increasing', 'decreasing','statistic', 'p', 'd'])
        )

# %% [markdown]
## Kruskal Wallace & Dunns (Non-Parametric) / Anova & Tukey Tests

# %% [code]
min_period_days = 14
long_enough = p['period_days']>min_period_days


pp = p[long_enough]
len(p), len(pp)

# %% [markdown]
### `period_r2`

# %% [code]
run_one_way_kruskal(pp, 'period_r2', 'phase')

# %% [code]
run_posthoc_dunn(pp, 'period_r2', 'phase')

# %% [code]
run_mannwhitney(pp, 'period_r2')

# %% [markdown]
## `period_dtw` 

# %% [code]
run_one_way_kruskal(pp, 'period_dtw_z_sim_min_max_scaled', 'phase')

# %% [code]
run_posthoc_dunn(pp, 'period_dtw_z_sim_min_max_scaled', 'phase')

# %% [code]
run_mannwhitney(pp, 'period_dtw_z_sim_min_max_scaled')

# %% [markdown]
## `period_adherence_ratio`

# %% [code]
run_one_way_kruskal(pp, 'period_adherence_ratio', 'phase')

# %% [code]
run_posthoc_dunn(pp, 'period_adherence_ratio', 'phase')

# %% [code]
run_mannwhitney(pp, 'period_adherence_ratio')

# %% [markdown]
### `period_peak_ratio`

# %% [code]
run_one_way_kruskal(pp, 'period_peak_ratio', 'phase')

# %% [code]
run_posthoc_dunn(pp, 'period_peak_ratio', 'phase')

# %% [code]
run_mannwhitney(pp, 'period_peak_ratio')

# %% [markdown]
### `period_restrictions_level`

# %% [code]
run_one_way_kruskal(pp, 'period_restrictions_level', 'phase')

# %% [code]
run_posthoc_dunn(pp, 'period_restrictions_level', 'phase')

# %% [code]
run_mannwhitney(pp, 'period_restrictions_level')

# %% [markdown]
### `period_mobility_drop`

# %% [code]
run_one_way_anova_by_period_type(pp, 'period_mobility_drop', 'phase')

# %% [code]
run_tukey_by_period_type(pp, 'period_mobility_drop', 'phase')

# %% [code]
run_ttest(pp, 'period_mobility_drop')

# %% [markdown]
## $r^2$ x Phase

# %% [code]
sns.set_context('talk')

fig, (ax, bx) = plt.subplots(figsize=(16, 5), ncols=2, sharex=True, sharey=True)

plot_period_bars_with_kw_stats(ax, pp, col='period_r2', period_type='increasing', stats_y=1.1, color='firebrick')
plot_period_bars_with_kw_stats(bx, pp, col='period_r2', period_type='decreasing', stats_y=1, color='forestgreen')

# ax.set_ylim(0, 1.25)
ax.set_yticks(np.arange(0, 1.1, .2))
ax.set_ylabel('Period $r^2$ (Median)')

fig.tight_layout()

# %% [markdown]
## DTW x Phase

# %% [code]
sns.set_context('talk')

fig, (ax, bx) = plt.subplots(figsize=(16, 5), ncols=2, sharex=True, sharey=True)

plot_period_bars_with_kw_stats(ax, pp, col='period_dtw_z_sim_min_max_scaled', period_type='increasing', stats_y=1.2, stats_y_step=.2, color='firebrick')
plot_period_bars_with_kw_stats(bx, pp, col='period_dtw_z_sim_min_max_scaled', period_type='decreasing', stats_y=1.2, stats_y_step=.2, color='forestgreen')

ax.set_ylabel('DTW Sim (Median)')

fig.tight_layout()

# %% [markdown]
## Adherence Ratio x Phase

# %% [code]
fig, (ax, bx) = plt.subplots(figsize=(16, 5), ncols=2, sharex=True, sharey=True)

plot_period_bars_with_kw_stats(ax, pp, col='period_adherence_ratio', period_type='increasing', stats_y=0.8, color='firebrick')
plot_period_bars_with_kw_stats(bx, pp, col='period_adherence_ratio', period_type='decreasing', stats_y=0.7, color='forestgreen')

ax.set_ylim(0, 1)
ax.set_ylabel('Adherence Ratio (Median)')

fig.tight_layout()

# %% [markdown]
## Peak Ratio x Phase

# %% [code]
fig, (ax, bx) = plt.subplots(figsize=(16, 5), ncols=2, sharex=True, sharey=True)

plot_period_bars_with_kw_stats(ax, pp, col='period_peak_ratio', period_type='increasing', stats_y=0.82, color='firebrick')
plot_period_bars_with_kw_stats(bx, pp, col='period_peak_ratio', period_type='decreasing', stats_y=0.78, color='forestgreen')

ax.set_ylim(0, 1)
ax.set_ylabel('Peak Ratio (Median)')

fig.tight_layout()

# %% [markdown]
## Restrictions Level x Phase

# %% [code]
fig, (ax, bx) = plt.subplots(figsize=(16, 5), ncols=2, sharex=True, sharey=True)

plot_period_bars_with_kw_stats(ax, pp, col='period_restrictions_level', period_type='increasing', stats_y=85, stats_y_step=10, color='firebrick')
plot_period_bars_with_kw_stats(bx, pp, col='period_restrictions_level', period_type='decreasing', stats_y=75, stats_y_step=10, color='forestgreen')

ax.set_ylim(0, 105)
ax.set_ylabel('Restriction Level (Median)')

fig.tight_layout()

# %% [markdown]
## Mobility Level x Phase

# %% [code]
fig, (ax, bx) = plt.subplots(figsize=(16, 5), ncols=2, sharex=True, sharey=True)

plot_period_bars_with_anova_stats(ax, pp, col='period_mobility_drop', period_type='increasing', stats_y=55, stats_y_step=8, color='firebrick')
plot_period_bars_with_anova_stats(bx, pp, col='period_mobility_drop', period_type='decreasing', stats_y=40, stats_y_step=8, color='forestgreen')

ax.set_yticks(np.arange(0, 71, 20))
ax.set_ylim(0, 70)
ax.set_ylabel('Mobility Drop (Mean)')

fig.tight_layout()

# %% [markdown]
## Period Duration x Phase

# %% [code]
fig, (ax, bx) = plt.subplots(figsize=(16, 5), ncols=2, sharex=True, sharey=True)

plot_period_bars_with_kw_stats(ax, pp, col='period_days', period_type='increasing', stats_y=60, stats_y_step=15, color='firebrick')
plot_period_bars_with_kw_stats(bx, pp, col='period_days', period_type='decreasing', stats_y=100, stats_y_step=15, color='forestgreen')

ax.set_ylim(0, 150)
ax.set_ylabel('Period Duration (Median Days)')

fig.tight_layout()

# %% [markdown]
# Final Results

# %% [markdown]
## Ireland (Fig 1)

# %% [code]

sns.set_context('talk')
min_period_days = 14
country = 'Ireland'

c = df[df['location']==country].set_index('date').loc[:end_date]

mean_restrictions_for_europe = df[(df['continent']=='Europe') & (df['date']<=end_date)].groupby('date')['restrictions_level'].mean()
mean_mobility_for_europe = df[(df['continent']=='Europe') & (df['date']<=end_date)].groupby('date')['mobility_drop'].mean()

mean_restrictions_for_all = df.groupby('date')['restrictions_level'].mean()
mean_mobility_for_all = df.groupby('date')['mobility_drop'].mean()


fig, ax = plt.subplots(figsize=(12, 6))

mean_restrictions_for_all.loc[c.index[0]:].plot(ax=ax, color='k', lw=0.5, ls=':')
(-mean_mobility_for_all).loc[c.index[0]:].plot(ax=ax, color='k', lw=0.5, ls=':')

plot_lockdown_with_labels(ax, c, restrictions_col='raw_restrictions_level', mobility_col='mobility_drop')

ax.set_xlim(c.index[0], c.index[-1])
ax.minorticks_off()

ax.set_ylim(-119, 119)
ax.set_yticks(np.arange(-100, 101, 25))
ax.set_yticklabels([100, 75, 50, 25, '', 25, 50, 75, 100])

ax.text(c.index[-1]+timedelta(days=3), mean_restrictions_for_all[-1], 'Mean Global\nRestrictions', ha='left', va='center', fontsize=16, style='oblique')
ax.text(c.index[-1]+timedelta(days=3), -mean_mobility_for_all[-1], 'Mean Global\nMobility', ha='left', va='center', fontsize=16, style='oblique')

ax.set_ylabel('   % Mobility Drop        Restriction Level')

increasing_patch = mpatches.Patch(color='firebrick', alpha=.25, label='Increasing Restrictions')
decreasing_patch = mpatches.Patch(color='forestgreen', alpha=.25, label='Decreasing Restrictions')

ax.legend(handles=[increasing_patch, decreasing_patch], loc='lower right', ncol=2, frameon=False)

fig.tight_layout()

fig.savefig('./fig1.png', format='png', dpi=300)


# %% [markdown]
## Europe (Fig 2)

# %% [code]
sns.set_context('talk', font_scale=1.4)

w, h = 5, 5*9/13
nrows, ncols = 9, 4

fig, axs = plt.subplots(figsize=(ncols*w, nrows*h), ncols=ncols, nrows=nrows, sharey=True)

plot_lockdown_grid(axs, df[(df['date']>=start_date) & (df['date']<=end_date)], european_countries_by_restrictions, show_labels=False)

fig.tight_layout()

fig.savefig('./fig2.png', dpi=300)


# %% [markdown]
## Adherence Overall, Increasing vs Decreasing (Table 1)

# %% [code]
wst_results

# %% [code]
print(wst_results.to_latex())

# %% [markdown]
## Restrictions & Mobility Drop x Phase for Increasing/Decreasing (Fig 3)

# %% [code]

fig, ((ax, bx), (cx, dx)) = plt.subplots(figsize=(15, 10), ncols=2, nrows=2, sharex=True)

plot_period_bars_with_kw_stats(ax, p, col='period_restrictions_level', period_type='increasing', stats_y=85, stats_y_step=10, color='firebrick')
plot_period_bars_with_kw_stats(bx, p, col='period_restrictions_level', period_type='decreasing', stats_y=75, stats_y_step=10, color='forestgreen')

ax.set_ylim(0, 110)
bx.set_ylim(0, 110)

ax.set_ylabel('Restriction Level (Median)')
bx.set_yticklabels([])


plot_period_bars_with_anova_stats(cx, p, col='period_mobility_drop', period_type='increasing', stats_y=50, stats_y_step=8, color='firebrick')
plot_period_bars_with_anova_stats(dx, p, col='period_mobility_drop', period_type='decreasing', stats_y=40, stats_y_step=8, color='forestgreen')

cx.set_yticks(np.arange(0, 71, 20))
dx.set_ylim(0, 70)
cx.set_ylabel('Mobility Drop (Mean)')
dx.set_yticklabels([])

for label, axis in zip(
    ['a', 'b', 'c', 'd'],
    [ax, bx, cx, dx]
):
    axis.set_title('({}) {}'.format(label, axis.get_title()))


fig.tight_layout()

fig.savefig('./fig3.png', dpi=300)

# %% [markdown]
## Final Adherence Results (Fig 4)

# %% [code]
sns.set_context('talk', font_scale=1.2)

fig, ((ax, bx), (cx, dx), (ex, fx)) = plt.subplots(figsize=(15, 15), ncols=2, nrows=3, sharex=True)

for axis in [ax, bx, ex, fx]:
    axis.set_ylim(0, 1.2)
    axis.set_yticks(np.arange(0, 1.1, .2))


plot_period_bars_with_kw_stats(ax, pp, col='period_r2', period_type='increasing', stats_y=1, color='firebrick')
plot_period_bars_with_kw_stats(bx, pp, col='period_r2', period_type='decreasing', stats_y=0.9, color='forestgreen')

ax.set_ylabel('Period $r^2$ (Median)')
bx.set_yticklabels([])


plot_period_bars_with_kw_stats(cx, pp, col='period_dtw_z_sim_min_max_scaled', period_type='increasing', stats_y=1.1, stats_y_step=.12, color='firebrick')
plot_period_bars_with_kw_stats(dx, pp, col='period_dtw_z_sim_min_max_scaled', period_type='decreasing', stats_y=1.1, stats_y_step=.12, color='forestgreen')


cx.set_ylabel('Period DTW Sim (Median)')
dx.set_yticklabels([])


plot_period_bars_with_kw_stats(ex, p, col='period_adherence_ratio', period_type='increasing', stats_y=0.85, color='firebrick')
plot_period_bars_with_kw_stats(fx, p, col='period_adherence_ratio', period_type='decreasing', stats_y=0.75, color='forestgreen')

ex.set_ylabel('Adherence Ratio (Median)')
fx.set_yticklabels([])


for label, axis in zip(
    ['a', 'b', 'c', 'd', 'e', 'f'],
    [ax, bx, cx, dx, ex, fx]
):
    axis.set_title('({}) {}'.format(label, axis.get_title()))


fig.tight_layout()

fig.savefig('./fig4.png', dpi=300)

# %% [code]


# %% [code]


# %% [code]
